# Supplementary material for: Exploring traditional aus-type rice for metabolites conferring drought tolerance
Source: Rice (N Y). 2018 Jan 25;11:9. doi: 10.1186/s12284-017-0189-7 (PMC5785456; doi:10.1186/s12284-017-0189-7)
Supplement: Supplementary file 1 — Experimental information and data on metabolite peaks. (XLSX 1006 kb) [file 12284_2017_189_MOESM1_ESM.xlsx]

## Sheet: PeakTable_weight_daymedian_outl
	PlantID_Tissue	Chrom_ID	GCMS_Vial	No	PlantID	Tissue	Relative_tissue_amount_injected	Weight	Order1	Order2	Order3	Random1	GCMS_No.	Run_No.	Day	Golm_delivered_ID	Shoot_Sample	Shoot_mg_FW	Root_Sample	Root_mg_FW	Check1	Plot	Variety_No.	Variety	Treatment	Tissue_Variety_Treatment	Drought_Response	Harvest_date	PH	TC	FWS	FWR	RL	Time_of_day	Illumination_h	Unknown MST 1	Unknown MST 2	Alanine	Unknown MST 3	Unknown MST 4	Unknown MST 5	Pyruvic acid	Unknown MST 6	Unknown MST 7	Unknown MST 8	Butanoic acid, 2-amino-	Unknown MST 9	Unknown MST 10	Unknown MST 11
1	101_Shoot	2016a4	1	1	101	Shoot	40	50.6	69	1	1	0.00420439	1	1	1	101	101	50.6	101	53	OK	1	101	IR74	Drought	Shoot_IR74_Drought	Sensitive	20121011	44.4	10	8.16	3.14	41.3	7:00-9:00	2.25	NA	1.7784	NA	NA	1.23901	0.943777	NA	1.05113	NA	NA	1.52551	NA	NA	NA
2	27_Shoot	2016a5	2	2	27	Shoot	40	50	19	1	1	0.48029	2	2	1	27	27	50	27	49.1	OK	1	27	N22 19379	Well Watered	Shoot_N22 19379_Well Watered	Tolerant	20121012	83.2	8	21.89	8.97	30.5	7:00-9:00	2.25	NA	0.977377	NA	0.831918	0.677755	16.3641	2.43895	0.864854	0.837186	NA	0.559699	NA	2.41827	2.26681
3	1_Shoot	2016a6	3	3	1	Shoot	40	49.4	1	1	1	0.481615	3	3	1	1	1	49.4	1	50.4	uncertain	1	1	N22 19379	Drought	Shoot_N22 19379_Drought	Tolerant	20121011	77.4	4	7.52	1.42	34.5	7:00-9:00	2.25	0.258543	NA	NA	1.56537	NA	0.902256	NA	1.16496	1.10627	NA	1.75516	NA	NA	NA
4	121_Shoot	2016a7	4	4	121	Shoot	40	47.6	81	1	1	0.492357	4	4	1	121	121	47.6	121	48.9	OK	1	121	IR74	Well Watered	Shoot_IR74_Well Watered	Sensitive	20121012	56.6	10	12.44	4.56	24.2	7:00-9:00	2.25	1.67035	1.26888	NA	0.759499	1.28372	1.89504	1.7308	NA	NA	NA	NA	NA	NA	NA
6	51_Shoot	2016a9	6	6	51	Shoot	40	50.7	35	1	1	0.765969	6	6	1	51	51	50.7	51	49.6	OK	1	51	Dular	Drought	Shoot_Dular_Drought	Tolerant	20121011	67.1	8	14.13	3.88	48.3	7:00-9:00	2.25	1.36737	1.60624	NA	1.2334	0.351092	1.71638	NA	1.31894	1.47543	1.98173	NA	NA	NA	NA
8	147_Shoot	2016a11	8	8	147	Shoot	40	48	97	1	1	0.840791	8	8	1	147	147	48	147	52	OK	1	147	IR64	Drought	Shoot_IR64_Drought	Sensitive	20121011	61.6	8	7.7	3.94	47.5	7:00-9:00	2.25	NA	3.12356	1.70464	1.45981	0.412711	0.486395	2.12589	1.35575	1.68762	NA	1.34335	NA	NA	NA
9	153_Shoot	2016a12	9	9	153	Shoot	40	49.7	103	1	1	0.179546	9	9	1	153	153	49.7	153	49.2	uncertain	2	153	IR64	Drought	Shoot_IR64_Drought	Sensitive	20121011	62.2	7	8.06	3.1	51.2	9:30-11:30	4.75	1.3509	1.74413	1.70968	1.53626	0.31849	0.811399	1.91441	1.23716	1.5909	NA	NA	NA	NA	NA
10	97_Shoot	2016a13	10	10	97	Shoot	40	49.1	65	1	1	0.331794	10	10	1	97	97	49.1	97	50.9	OK	2	97	IR74	Drought	Shoot_IR74_Drought	Sensitive	20121011	57	10	8.54	3.44	45.5	9:30-11:30	4.75	1.39904	2.05592	1.83005	1.21958	1.39985	1.18874	NA	1.28172	1.98135	NA	1.13386	1.73942	1.71801	1.60007
11	127_Shoot	2016a14	11	11	127	Shoot	40	50.2	83	1	1	0.373643	11	11	1	127	127	50.2	127	51.9	OK	2	127	IR74	Well Watered	Shoot_IR74_Well Watered	Sensitive	20121012	53.6	10	14.04	7.23	23.3	9:30-11:30	4.75	NA	1.18954	1.28379	NA	0.153083	NA	NA	0.969643	1.39747	1.66273	0.695171	1.94635	1.93649	1.69508
12	13_Shoot	2016a15	12	12	13	Shoot	40	52	9	1	1	0.500266	12	12	1	13	13	52	13	48.2	OK	2	13	N22 19379	Drought	Shoot_N22 19379_Drought	Tolerant	20121011	81	5	8.48	2.26	32	9:30-11:30	4.75	NA	1.85348	NA	NA	1.56195	1	NA	1.15704	1.12549	NA	1.42798	NA	NA	NA
13	175_Shoot	2016a16	13	13	175	Shoot	40	48.5	115	1	1	0.580946	13	13	1	175	175	48.5	175	50.2	OK	2	175	IR64	Well Watered	Shoot_IR64_Well Watered	Sensitive	20121012	58.2	11	14.23	5.92	24.5	9:30-11:30	4.75	1.00117	0.946465	1.29204	0.725259	1.08862	1.838	NA	0.886977	1.44646	1.57685	0.782372	NA	NA	NA
14	57_Shoot	2016a17	14	14	57	Shoot	40	52.3	37	1	1	0.668298	14	14	1	57	57	52.3	57	52	OK	2	57	Dular	Drought	Shoot_Dular_Drought	Tolerant	20121011	81.2	7	13.4	4.8	48.1	9:30-11:30	4.75	0.99883	1.65152	2.59964	1.40651	1.42582	NA	1.77937	1.03984	1.54145	1.61907	2.39403	1.48003	1.40721	1.27339
16	35_Shoot	2016a19	16	16	35	Shoot	40	47.5	23	1	1	0.933892	16	16	1	35	35	47.5	35	52.2	OK	2	35	N22 19379	Well Watered	Shoot_N22 19379_Well Watered	Tolerant	20121012	87.7	8	20.79	8.08	28.9	9:30-11:30	4.75	0.85268	0.855235	0.909429	0.749343	0.546805	16.153	2.1687	0.949726	0.465104	1.22844	0.508568	2.19874	2.143	1.78187
18	87_Shoot	2016a21	18	18	87	Shoot	40	50	57	1	1	0.134366	18	18	1	87	87	50	87	51.8	OK	3	87	Dular	Well Watered	Shoot_Dular_Well Watered	Tolerant	20121012	76.7	5	16.55	5.57	28.7	13:00-14:30	8	1.10231	1.05532	NA	0.628126	1.06687	0.679184	NA	1.06624	0.728662	NA	0.593147	NA	1.65436	1.43718
20	49_Shoot	2016a23	20	20	49	Shoot	40	51.1	33	1	1	0.29501	20	20	1	49	49	51.1	49	49.6	OK	3	49	Dular	Drought	Shoot_Dular_Drought	Tolerant	20121011	78.5	7	13.06	4.56	50.7	13:00-14:30	8	1.00315	NA	2.10065	1.54334	0.392543	6.00184	1.24656	NA	0.81158	1.43581	2.69462	0.932192	0.793263	0.902194
21	99_Shoot	2016a25	21	21	99	Shoot	40	49	67	1	1	0.341089	21	21	1	99	99	49	99	52	OK	3	99	IR74	Drought	Shoot_IR74_Drought	Sensitive	20121011	69.5	8	7.01	2.06	37.6	13:00-14:30	8	1.8551	NA	1.25148	1.42717	NA	0.73636	1.77321	NA	1.05993	1.17145	1.27952	1.29278	1.16723	0.995254
22	131_Shoot	2016a26	22	22	131	Shoot	40	51	85	1	1	0.705544	22	22	1	131	131	51	131	47.9	OK	3	131	IR74	Well Watered	Shoot_IR74_Well Watered	Sensitive	20121012	59.9	10	13.46	4.19	23.5	13:00-14:30	8	1.67406	0.648073	0.798707	0.667812	0.900903	0.832333	0.904063	0.834212	1.29195	1.1966	0.450348	1.28679	1.24162	1.07079
23	161_Shoot	2016a27	23	23	161	Shoot	40	48	109	1	1	0.870553	23	23	1	161	161	48	161	49.7	OK	3	161	IR64	Drought	Shoot_IR64_Drought	Sensitive	20121011	59.4	9	9.61	3.94	49.2	13:00-14:30	8	1.00441	1.21377	1.50347	1.00616	1.47399	0.685374	2.16074	1.06445	1.18698	1.12572	1.0801	1.00781	0.896025	0.782238
24	9_Shoot	2016a28	24	24	9	Shoot	40	49.2	5	1	1	0.964986	24	24	1	9	9	49.2	9	47.9	OK	3	9	N22 19379	Drought	Shoot_N22 19379_Drought	Tolerant	20121011	78.1	3	5.61	1.85	38.5	13:00-14:30	8	0.734348	1.03368	0.942104	1.03553	0.990856	NA	0.787313	1.00354	0.937455	0.938616	1.22145	0.912481	0.835255	0.79959
25	117_Shoot	2016a29	25	25	117	Shoot	40	50.8	77	1	1	0.123351	25	25	1	117	117	50.8	117	47.8	OK	4	117	IR74	Drought	Shoot_IR74_Drought	Sensitive	20121011	62.1	11	10.32	3.23	42.3	14:00-16:00	9.25	1.20726	1.67081	1.03243	1.22823	1.09755	NA	1.08687	1.46501	1.7243	1.14694	1.58315	1.06635	0.986788	0.868343
26	151_Shoot	2016a30	26	26	151	Shoot	40	49.7	101	1	1	0.210648	26	26	1	151	151	49.7	151	52	OK	4	151	IR64	Drought	Shoot_IR64_Drought	Sensitive	20121011	64.4	8	9.73	2.79	39.3	14:00-16:00	9.25	1.07076	1.49253	0.563016	0.825706	0.125162	1.75091	0.826339	1.13436	1.18537	0.807599	0.927246	0.992193	0.943645	0.870935
27	185_Shoot	2016a31	27	27	185	Shoot	40	50.4	123	1	1	0.269175	27	27	1	185	185	50.4	185	51.4	OK	4	185	IR64	Well Watered	Shoot_IR64_Well Watered	Sensitive	20121012	64.4	10	16.37	6.77	24.8	14:00-16:00	9.25	1.59582	0.869335	1.064	0.758847	1.17936	0.589569	1.50641	0.911398	0.922824	1.05842	0.559681	1.30884	1.2479	1.18399
28	43_Shoot	2016a32	28	28	43	Shoot	40	48.5	29	1	1	0.326855	28	28	1	43	43	48.5	43	51	OK	4	43	N22 19379	Well Watered	Shoot_N22 19379_Well Watered	Tolerant	20121012	89.6	8	20.99	7.53	26.7	14:00-16:00	9.25	0.838658	0.688813	0.471327	0.443214	0.627286	NA	1.05284	0.571961	0.127864	0.90233	0.311876	1.51462	1.45461	1.27117
29	63_Shoot	2016a33	29	29	63	Shoot	40	48.5	43	1	1	0.553175	29	29	1	63	63	48.5	63	51.3	OK	4	63	Dular	Drought	Shoot_Dular_Drought	Tolerant	20121011	79.5	6	11.25	3.07	44.7	14:00-16:00	9.25	0.836286	1.14469	1.10342	1.14833	1.2301	1.53166	0.776539	1.07352	1.04688	0.877414	1.59923	1.01716	0.930966	0.866326
30	137_Shoot	2016a34	30	30	137	Shoot	40	47.9	91	1	1	0.624379	30	30	1	137	137	47.9	137	51.4	OK	4	137	IR74	Well Watered	Shoot_IR74_Well Watered	Sensitive	20121012	59	15	15.23	5.27	24.5	14:00-16:00	9.25	1.25152	0.998456	0.838281	0.617781	0.768405	1.08559	1.52425	0.69672	0.987172	0.933455	0.438372	1.1197	1.05872	1.00815
31	19_Shoot	2016a35	31	31	19	Shoot	40	49.4	13	1	1	0.844031	31	31	1	19	19	49.4	19	50.2	OK	4	19	N22 19379	Drought	Shoot_N22 19379_Drought	Tolerant	20121011	82	6	8.15	2.52	38.4	14:00-16:00	9.25	0.723222	1.17674	0.907508	1.07089	0.662158	3.09345	0.82676	0.705836	0.706129	0.772315	0.899022	0.835558	0.759367	0.774677
34	7_Shoot	2016a38	34	34	7	Shoot	40	49	3	1	2	0.358904	34	34	1	7	7	49	7	49.8	OK	1	7	N22 19379	Drought	Shoot_N22 19379_Drought	Tolerant	20121011	84	6	9.66	3.62	47	7:00-9:00	2.25	0.783136	0.912374	0.85513	0.780529	0.819318	NA	0.75513	0.83113	0.688163	0.843798	0.79866	0.764107	0.670171	0.666749
35	113_Shoot	2016a39	35	35	113	Shoot	40	50	73	1	2	0.378957	35	35	1	113	113	50	113	47.8	OK	1	113	IR74	Drought	Shoot_IR74_Drought	Sensitive	20121011	54	10	9.09	2.65	41.2	7:00-9:00	2.25	0.797389	NA	0.746085	0.993835	0.829728	5.09388	0.942379	1.98493	0.527117	0.854544	0.538887	0.495299	0.417763	0.499546
36	59_Shoot	2016a40	36	36	59	Shoot	40	52.5	39	1	2	0.470759	36	36	1	59	59	52.5	59	48.1	OK	1	59	Dular	Drought	Shoot_Dular_Drought	Tolerant	20121011	82.9	6	11.78	4.18	48.5	7:00-9:00	2.25	0.588467	1.00414	1.33483	1.03159	1.00914	NA	0.983636	0.926214	NA	0.739865	1.0753	0.746171	0.689084	0.702109
39	149_Shoot	2016a43	39	39	149	Shoot	40	49.9	99	1	2	0.769191	39	39	1	149	149	49.9	149	51.9	OK	1	149	IR64	Drought	Shoot_IR64_Drought	Sensitive	20121011	64	10	11.07	3.69	45.5	7:00-9:00	2.25	0.735576	0.731659	0.45875	0.791626	0.74432	0.744346	0.623581	0.855099	0.768959	0.627921	NA	0.579548	0.49429	0.566789
41	17_Shoot	2016a46	41	41	17	Shoot	40	49.1	11	1	2	0.0789045	41	41	1	17	17	49.1	17	47.8	OK	2	17	N22 19379	Drought	Shoot_N22 19379_Drought	Tolerant	20121011	83.5	5	7.58	2.47	42	9:30-11:30	4.75	0.52962	0.426917	0.702071	0.707868	0.922511	0.886155	0.635843	0.596444	0.947258	0.845596	0.887863	0.682478	0.631834	0.670132
42	159_Shoot	2016a47	42	42	159	Shoot	40	51.6	107	1	2	0.398029	42	42	1	159	159	51.6	159	50.4	OK	2	159	IR64	Drought	Shoot_IR64_Drought	Sensitive	20121011	62.3	12	10.95	5.59	53.4	9:30-11:30	4.75	0.202922	0.688118	0.831526	1.01442	0.974815	0.493593	0.865539	0.814852	0.77367	0.724332	0.862853	0.606995	0.582897	0.596386
45	67_Shoot	2016a50	45	45	67	Shoot	40	51.2	45	1	2	0.650467	45	45	1	67	67	51.2	67	49.3	OK	2	67	Dular	Drought	Shoot_Dular_Drought	Tolerant	20121011	70	5	6.11	2.36	44.4	9:30-11:30	4.75	NA	0.747919	1.00952	1.33586	1.51907	1.01562	0.973929	0.990135	1.31719	0.949156	1.07211	0.869415	0.877639	0.847692
46	115_Shoot	2016a51	46	46	115	Shoot	40	47.6	75	1	2	0.675172	46	46	1	115	115	47.6	115	49	OK	2	115	IR74	Drought	Shoot_IR74_Drought	Sensitive	20121011	62.5	10	10.1	3.15	41.7	9:30-11:30	4.75	0.59103	1.00081	0.916743	1.38411	1.47392	0.936375	0.976013	1.08282	1.39238	0.986486	1.07512	0.80276	0.803584	0.843094
49	167_Shoot	2016a54	49	49	167	Shoot	40	50.7	111	1	2	0.229029	49	49	1	167	167	50.7	167	50.5	OK	3	167	IR64	Drought	Shoot_IR64_Drought	Sensitive	20121011	57.8	8	8.19	2.61	43.7	13:00-14:30	8	0.98723	0.831543	0.990477	0.963595	1.48346	0.355835	0.99738	0.91977	1.15435	0.958517	1.1362	0.611375	0.633062	0.658166
50	11_Shoot	2016a55	50	50	11	Shoot	40	50.2	7	1	2	0.281151	50	50	1	11	11	50.2	11	48.8	OK	3	11	N22 19379	Drought	Shoot_N22 19379_Drought	Tolerant	20121011	84.4	6	7.86	1.66	37.5	13:00-14:30	8	0.752955	0.974174	1.24828	1.53764	1.48603	0.845597	0.897081	1.09575	0.911059	0.966344	1.73163	0.883807	0.950273	0.980505
51	91_Shoot	2016a56	51	51	91	Shoot	40	51.3	61	1	2	0.292917	51	51	1	91	91	51.3	91	49.9	OK	3	91	Dular	Well Watered	Shoot_Dular_Well Watered	Tolerant	20121012	85	6	16.89	5.21	26.5	13:00-14:30	8	0.931946	0.657204	0.714594	0.500651	0.896754	0.744719	0.828339	0.796297	0.899079	1.10042	0.489732	0.974186	1.03135	0.999865
52	189_Shoot	2016a57	52	52	189	Shoot	40	49.2	125	1	2	0.382725	52	52	1	189	189	49.2	189	53	OK	3	189	IR64	Well Watered	Shoot_IR64_Well Watered	Sensitive	20121012	64.9	10	18.66	7	27.5	13:00-14:30	8	1.09918	NA	0.773677	0.834097	1.15969	1.50987	0.946791	1.08611	0.567199	1.13687	0.556714	0.98302	1.07969	1.07117
54	61_Shoot	2016a59	54	54	61	Shoot	40	51.3	41	1	2	0.550883	54	54	1	61	61	51.3	61	50.3	OK	3	61	Dular	Drought	Shoot_Dular_Drought	Tolerant	20121011	89	6	12.73	4.28	53	13:00-14:30	8	0.586532	0.940466	1.07075	1.04212	1.63065	1.67562	1.00262	1.13104	1.09552	0.938893	1.6025	0.72659	0.752184	0.815184
55	107_Shoot	2016a60	55	55	107	Shoot	40	51.1	71	1	2	0.747913	55	55	1	107	107	51.1	107	49.8	OK	3	107	IR74	Drought	Shoot_IR74_Drought	Sensitive	20121011	58	11	8.12	2.33	38.7	13:00-14:30	8	1.07633	0.999188	0.531937	1.28111	1.34506	0.726866	0.943913	1.25058	0.986032	1.01351	0.640744	0.948551	1.01321	1.00013
56	139_Shoot	2016a61	56	56	139	Shoot	40	48.6	93	1	2	0.924267	56	56	1	139	139	48.6	139	52.1	OK	3	139	IR74	Well Watered	Shoot_IR74_Well Watered	Sensitive	20121012	50	15	12.14	4.5	20.2	13:00-14:30	8	1.08789	0.848088	0.814282	0.677813	NA	1.28832	0.968251	0.83233	1.01283	0.978621	0.50241	0.886529	0.963416	1.00392
57	157_Shoot	2016a62	57	57	157	Shoot	40	47.5	105	1	2	0.113349	57	57	1	157	157	47.5	157	48.7	OK	4	157	IR64	Drought	Shoot_IR64_Drought	Sensitive	20121011	61.2	7	6.08	1.52	35.2	14:00-16:00	9.25	0.712182	0.830469	0.560936	1.02851	1.1333	0.513856	0.779411	1.17378	1.34635	0.790487	1.00384	0.745892	0.785561	0.837028
58	143_Shoot	2016a63	58	58	143	Shoot	40	50.6	95	1	2	0.161408	58	58	1	143	143	50.6	143	51.3	OK	4	143	IR74	Well Watered	Shoot_IR74_Well Watered	Sensitive	20121012	50.5	9	10.74	3.98	22.1	14:00-16:00	9.25	1.11766	0.684263	0.500464	0.623437	0.243224	7.73897	1.12585	0.796476	0.81194	0.975764	0.378256	0.898348	0.967545	1.06223
59	71_Shoot	2016a67	61	59	71	Shoot	40	49.3	47	1	2	0.349341	59	59	1	71	71	49.3	71	48.9	OK	4	71	Dular	Drought	Shoot_Dular_Drought	Tolerant	20121011	65.9	3	4.14	0.92	37.2	14:00-16:00	9.25	0.592822	0.540658	1.02498	1.13252	1.50889	0.279836	0.655043	0.782595	1.30506	0.738864	1.70143	0.711054	0.715415	0.676148
60	47_Shoot	2016a68	62	60	47	Shoot	40	49.1	31	1	2	0.515276	60	60	1	47	47	49.1	47	49.6	OK	4	47	N22 19379	Well Watered	Shoot_N22 19379_Well Watered	Tolerant	20121012	80.4	8	18.57	7.02	28.7	14:00-16:00	9.25	0.979562	0.306026	0.528932	0.486126	0.809073	0.756474	1.99542	0.72487	0.236814	0.810436	0.368618	1.16405	1.26405	1.1895
61	21_Shoot	2016a69	63	61	21	Shoot	40	51.4	15	1	2	0.536332	61	61	1	21	21	51.4	21	49.1	OK	4	21	N22 19379	Drought	Shoot_N22 19379_Drought	Tolerant	20121011	84.3	6	10.56	1.19	38.2	14:00-16:00	9.25	0.760001	1.07775	0.828889	0.782103	1.23834	0.536806	0.694965	0.996465	0.490138	0.932028	1.1388	0.839517	0.89005	0.834884
62	191_Shoot	2016a70	64	62	191	Shoot	40	48.3	127	1	2	0.563328	62	62	1	191	191	48.3	191	50.3	OK	4	191	IR64	Well Watered	Shoot_IR64_Well Watered	Sensitive	20121012	63	14	22.14	8.87	27.2	14:00-16:00	9.25	1.14111	0.367027	0.812294	0.647344	0.954038	0.790975	0.800701	0.605807	0.529621	1.11516	0.501684	1.01539	1.12395	1.041
64	119_Shoot	2016a72	66	64	119	Shoot	40	48.5	79	1	2	0.849636	64	64	1	119	119	48.5	119	52.6	OK	4	119	IR74	Drought	Shoot_IR74_Drought	Sensitive	20121011	62.1	11	11.6	3.66	45.7	14:00-16:00	9.25	0.883734	0.65014	0.550576	0.696479	0.95997	0.612666	0.659036	0.746684	0.679275	0.738594	0.996165	0.742004	0.752126	0.741537
67	52_Shoot	2018a6	3	67	52	Shoot	40	47.6	36	2	1	0.427066	67	3	2	52	52	47.6	52	52.9	OK	1	52	Dular	Drought	Shoot_Dular_Drought	Tolerant	20121011	71	4	6.28	1.71	33	7:00-9:00	2.25	1.3344	0.816499	1.59201	0.970672	NA	1.58427	1.35899	0.804779	1.05464	1.16628	1.73379	1.08999	1.07041	0.943824
68	102_Shoot	2018a7	4	68	102	Shoot	40	48.5	70	2	1	0.487964	68	4	2	102	102	48.5	102	49.7	OK	1	102	IR74	Drought	Shoot_IR74_Drought	Sensitive	20121011	59.2	12	10.88	4.17	41	7:00-9:00	2.25	1.37478	1.01815	1.25737	0.921137	0.743191	1.74517	1.34825	0.620025	1.24661	1.08328	1.26334	1.11796	1.12909	1.10701
69	148_Shoot	2018a8	5	69	148	Shoot	40	48.7	98	2	1	0.694273	69	5	2	148	148	48.7	148	48.6	OK	1	148	IR64	Drought	Shoot_IR64_Drought	Sensitive	20121011	75.9	8	13.56	5.26	50.5	7:00-9:00	2.25	1.48537	1.00205	0.926412	1.03595	NA	1.12323	1.19018	0.947088	0.782517	0.979801	0.95915	1.25997	1.31018	1.11803
70	28_Shoot	2018a9	6	70	28	Shoot	40	51.9	20	2	1	0.822258	70	6	2	28	28	51.9	28	50.7	OK	1	28	N22 19379	Well Watered	Shoot_N22 19379_Well Watered	Tolerant	20121012	93	8	25.38	10.43	31	7:00-9:00	2.25	0.650602	0.496454	0.61622	0.451671	NA	2.14699	1.21184	0.552394	0.465979	1.12699	0.385511	1.41201	1.48616	1.44305
71	2_Shoot	2018a10	7	71	2	Shoot	40	48.1	2	2	1	0.84892	71	7	2	2	2	48.1	2	49.5	OK	1	2	N22 19379	Drought	Shoot_N22 19379_Drought	Tolerant	20121011	77.5	5	7.37	1.56	32.7	7:00-9:00	2.25	1.45121	NA	1.53002	0.918203	1.10152	1.36656	1.32825	NA	1.11224	0.881087	1.32103	1.27598	1.24631	1.16693
74	14_Shoot	2018a13	10	74	14	Shoot	40	51.1	10	2	1	0.0430105	74	10	2	14	14	51.1	14	50.9	OK	2	14	N22 19379	Drought	Shoot_N22 19379_Drought	Tolerant	20121011	82	5	6.99	1.5	30.6	9:30-11:30	4.75	NA	1.0188	1.57305	1.0438	1.0703	1.93831	1.41395	1	1.45568	1.00608	1.03031	1.16635	1.16163	1.07216
75	128_Shoot	2018a14	11	75	128	Shoot	40	50.9	84	2	1	0.0564951	75	11	2	128	128	50.9	128	49.9	OK	2	128	IR74	Well Watered	Shoot_IR74_Well Watered	Sensitive	20121012	61.7	12	20.17	9.75	25.9	9:30-11:30	4.75	1.09077	0.734345	0.894658	0.79761	NA	1.68942	1.59416	0.992912	1.46859	1.18341	0.576624	1.23585	1.32263	1.15459
76	58_Shoot	2018a15	12	76	58	Shoot	40	51.2	38	2	1	0.243313	76	12	2	58	58	51.2	58	48.4	OK	2	58	Dular	Drought	Shoot_Dular_Drought	Tolerant	20121011	74	4	6.58	2.38	44.7	9:30-11:30	4.75	0.957748	1.09021	1.91332	NA	1.42344	1.829	1.2048	1.14385	1.83214	1.49314	2.16666	1.00574	0.966555	0.92153
78	80_Shoot	2018a17	14	78	80	Shoot	40	50.7	52	2	1	0.344469	78	14	2	80	80	50.7	80	51	OK	2	80	Dular	Well Watered	Shoot_Dular_Well Watered	Tolerant	20121012	66.3	7	18.46	9.4	27.5	9:30-11:30	4.75	0.961351	0.645592	0.917331	0.807457	0.746413	NA	0.9302	1.02448	0.722739	1.16986	0.587104	1.39507	1.50141	1.36723
79	154_Shoot	2018a18	15	79	154	Shoot	40	50.4	104	2	1	0.923437	79	15	2	154	154	50.4	154	51.9	uncertain	2	154	IR64	Drought	Shoot_IR64_Drought	Sensitive	20121011	66.3	12	13.58	4.56	53	9:30-11:30	4.75	1.16819	1.00557	0.936821	1.11897	0.826018	1.32206	1.03322	0.865074	1.41773	0.873455	1.269	1	1.02501	0.94359
80	98_Shoot	2018a19	16	80	98	Shoot	40	49.3	66	2	1	0.927602	80	16	2	98	98	49.3	98	48.8	OK	2	98	IR74	Drought	Shoot_IR74_Drought	Sensitive	20121011	54.3	9	8.36	3.39	44.5	9:30-11:30	4.75	1.56876	1.35177	1.12456	1.34723	0.85816	2.06387	1.34456	1.0877	1.30071	1.02408	0.843906	1.15447	1.16031	1.09099
81	10_Shoot	2018a20	17	81	10	Shoot	40	47.5	6	2	1	0.333305	81	17	2	10	10	47.5	10	51.6	OK	3	10	N22 19379	Drought	Shoot_N22 19379_Drought	Tolerant	20121011	62.6	7	11.7	3.17	50.5	13:00-14:30	8	1.13559	1.11705	1.19945	1.05139	NA	1.04735	0.986709	1.02857	0.586286	0.857651	1.73664	1.08724	1.14038	1.09088
82	162_Shoot	2018a21	18	82	162	Shoot	40	52.5	110	2	1	0.419403	82	18	2	162	162	52.5	162	50	OK	3	162	IR64	Drought	Shoot_IR64_Drought	Sensitive	20121011	61	10	9.26	3.98	49.5	13:00-14:30	8	1.11708	1.34797	1.64348	1.5466	1.43606	NA	NA	0.986017	1.13069	1.05352	1.31478	0.863884	0.865896	0.845446
84	100_Shoot	2018a23	20	84	100	Shoot	40	48.3	68	2	1	0.5853	84	20	2	100	100	48.3	100	51	OK	3	100	IR74	Drought	Shoot_IR74_Drought	Sensitive	20121011	55.6	9	7.79	3.16	41.2	13:00-14:30	8	1.33005	1.22403	1.1729	1.45952	1.0077	1.50538	1.37724	1.16754	1.66145	1.00066	1.27719	1.11559	1.13823	1.08111
85	50_Shoot	2018a25	21	85	50	Shoot	40	52	34	2	1	0.623927	85	21	2	50	50	52	50	50.5	OK	3	50	Dular	Drought	Shoot_Dular_Drought	Tolerant	20121011	71.5	4	6.3	1.78	45.5	13:00-14:30	8	0.998709	0.912325	1.77584	1.31974	1.24653	1	0.950061	0.793972	1.2825	0.771591	2.60029	1.04443	1.06144	1.01977
86	88_Shoot	2018a26	22	86	88	Shoot	40	51	58	2	1	0.730821	86	22	2	88	88	51	88	52.2	OK	3	88	Dular	Well Watered	Shoot_Dular_Well Watered	Tolerant	20121012	74	6	14.81	5.45	28.2	13:00-14:30	8	0.564642	0.475112	0.695052	0.529587	NA	1.00637	0.868533	0.866579	1.00588	1	0.490207	1.15796	1.21927	1.09647
87	184_Shoot	2018a27	23	87	184	Shoot	40	53.2	122	2	1	0.745083	87	23	2	184	184	53.2	184	50	OK	3	184	IR64	Well Watered	Shoot_IR64_Well Watered	Sensitive	20121012	61.3	8	13.79	7.04	28.7	13:00-14:30	8	0.665016	0.478029	0.753236	0.67053	0.543753	1.67562	1.23793	0.737194	0.743878	1.06473	0.519702	1.10522	1.15631	1.15724
88	132_Shoot	2018a28	24	88	132	Shoot	40	50.6	86	2	1	0.807509	88	24	2	132	132	50.6	132	50.4	OK	3	132	IR74	Well Watered	Shoot_IR74_Well Watered	Sensitive	20121012	56.6	11	14.77	5.14	25.5	13:00-14:30	8	1.12845	0.529694	0.809649	0.704984	0.0138638	1.04101	0.915855	0.696112	0.869001	0.859863	0.49184	1.0813	1.1046	1.11254
89	76_Shoot	2018a29	25	89	76	Shoot	40	48.1	50	2	1	0.11643	89	25	2	76	76	48.1	76	49.5	OK	4	76	Dular	Well Watered	Shoot_Dular_Well Watered	Tolerant	20121012	79.7	7	20.27	8.83	26.4	14:00-16:00	9.25	1.53605	NA	0.605865	1.02768	1.23145	1.15596	1.08911	NA	0.373285	1.07522	0.463933	1.00429	1	1.00682
90	44_Shoot	2018a30	26	90	44	Shoot	40	49.9	30	2	1	0.220835	90	26	2	44	44	49.9	44	49.2	OK	4	44	N22 19379	Well Watered	Shoot_N22 19379_Well Watered	Tolerant	20121012	84.7	8	18.38	6.62	27.4	14:00-16:00	9.25	1.1278	0.488905	0.603725	0.650194	0.77934	1.29922	1.28971	1.06268	0.580117	0.993254	0.439618	1.37379	1.45303	1.39561
91	64_Shoot	2018a31	27	91	64	Shoot	40	53	44	2	1	0.251983	91	27	2	64	64	53	64	49	OK	4	64	Dular	Drought	Shoot_Dular_Drought	Tolerant	20121011	81	5	11.57	4.39	49.9	14:00-16:00	9.25	0.838288	1.82551	1.50388	1.35574	1.51636	0.925917	0.766234	1.59634	1.3067	1.35337	2.27576	0.966797	0.945598	0.91308
92	20_Shoot	2018a32	28	92	20	Shoot	40	48.7	14	2	1	0.389355	92	28	2	20	20	48.7	20	49.6	OK	4	20	N22 19379	Drought	Shoot_N22 19379_Drought	Tolerant	20121011	84.2	5	11.43	3.16	39.2	14:00-16:00	9.25	1.09679	0.979047	1.3442	1.33592	1.47713	1.20643	0.947584	1.37025	1.44465	1.35908	1.68375	1.08127	1.11481	1.06919
93	118_Shoot	2018a33	29	93	118	Shoot	40	52.6	78	2	1	0.422947	93	29	2	118	118	52.6	118	49.8	OK	4	118	IR74	Drought	Shoot_IR74_Drought	Sensitive	20121011	61.1	9	10.92	2.57	44.5	14:00-16:00	9.25	1.08492	1.10393	1.18818	1.63732	1.29414	0.847366	1.15939	1.35128	2.1108	1.17832	NA	1.09641	1.12642	1.03513
94	138_Shoot	2018a34	30	94	138	Shoot	40	49.2	92	2	1	0.581635	94	30	2	138	138	49.2	138	48.2	OK	4	138	IR74	Well Watered	Shoot_IR74_Well Watered	Sensitive	20121012	54.9	15	15.54	6.13	24.7	14:00-16:00	9.25	1.0716	0.437688	0.73892	0.555867	0.604292	0.539894	0.723576	0.774333	0.819251	0.811331	0.391292	0.787303	0.820954	0.78883
95	152_Shoot	2018a35	31	95	152	Shoot	40	53.4	102	2	1	0.624078	95	31	2	152	152	53.4	152	50.9	OK	4	152	IR64	Drought	Shoot_IR64_Drought	Sensitive	20121011	60	8	8.61	2.47	33.8	14:00-16:00	9.25	0.904116	2.95969	0.698904	1.34876	1.61798	0.691344	0.794814	NA	0.66561	1.19718	0.990181	0.66376	0.592146	0.628251
96	186_Shoot	2018a36	32	96	186	Shoot	40	52.3	124	2	1	0.979249	96	32	2	186	186	52.3	186	48	OK	4	186	IR64	Well Watered	Shoot_IR64_Well Watered	Sensitive	20121012	63.6	11	17.94	6.97	26.9	14:00-16:00	9.25	NA	0.345544	0.603835	0.594374	0.0536526	1.17934	1.27675	0.603791	0.749672	0.755393	0.497548	0.90237	0.941948	0.855508
97	150_Shoot	2018a37	33	97	150	Shoot	40	51.2	100	2	2	0.150463	97	33	2	150	150	51.2	150	51.3	OK	1	150	IR64	Drought	Shoot_IR64_Drought	Sensitive	20121011	64.1	8	10.58	3.55	37.5	7:00-9:00	2.25	0.884471	NA	0.755781	1.5527	NA	0.817776	1.01022	NA	0.608329	0.867824	0.914533	0.63278	0.583709	0.621386
100	114_Shoot	2018a40	36	100	114	Shoot	40	49.3	74	2	2	0.409303	100	36	2	114	114	49.3	114	51	OK	1	114	IR74	Drought	Shoot_IR74_Drought	Sensitive	20121011	52	8	8.16	2.16	40.8	7:00-9:00	2.25	1	1.13577	1.02904	1.15427	1.33471	0.776235	1.26824	1.40761	1.14462	0.899188	0.769489	1.02231	1.0292	1.02985
102	8_Shoot	2018a42	38	102	8	Shoot	40	51.2	4	2	2	0.501216	102	38	2	8	8	51.2	8	50.2	OK	1	8	N22 19379	Drought	Shoot_N22 19379_Drought	Tolerant	20121011	67.6	5	8.2	3.17	42.5	7:00-9:00	2.25	0.714133	1.07045	1.25665	1.45648	1.17258	0.606737	0.881895	1.11168	1.00911	1.13038	1.32009	0.837411	0.795613	0.83016
104	60_Shoot	2018a44	40	104	60	Shoot	40	52.5	40	2	2	0.715617	104	40	2	60	60	52.5	60	49.5	OK	1	60	Dular	Drought	Shoot_Dular_Drought	Tolerant	20121011	81.5	5	10.5	3.28	44.5	7:00-9:00	2.25	0.789226	1.16804	1.49027	1.33306	1.2021	1.18771	1.18871	1.24304	0.663061	1.18057	1.39691	0.931299	0.936831	0.92244
105	160_Shoot	2018a46	41	105	160	Shoot	40	49.6	108	2	2	0.0123193	105	41	2	160	160	49.6	160	51.5	OK	2	160	IR64	Drought	Shoot_IR64_Drought	Sensitive	20121011	63.4	10	11.76	4.66	57.8	9:30-11:30	4.75	1.00789	0.880418	1.13119	1.16441	0.841398	0.798771	1.1167	0.784341	1.10076	0.910301	1.05613	0.73477	0.69512	0.800559
107	18_Shoot	2018a48	43	107	18	Shoot	40	52.7	12	2	2	0.388319	107	43	2	18	18	52.7	18	50.8	OK	2	18	N22 19379	Drought	Shoot_N22 19379_Drought	Tolerant	20121011	84.2	6	9.77	4.46	40.5	9:30-11:30	4.75	0.89739	0.77094	1.06167	1.64388	0.9923	1.00807	0.87899	1.15718	1.04297	1.38444	1.25811	0.864703	0.865108	0.856619
108	68_Shoot	2018a49	44	108	68	Shoot	40	47.9	46	2	2	0.415855	108	44	2	68	68	47.9	68	51.5	OK	2	68	Dular	Drought	Shoot_Dular_Drought	Tolerant	20121011	79.4	6	10.19	3.12	44.5	9:30-11:30	4.75	0.91861	0.780598	1.50385	1.6242	1.20118	0.587443	1.02121	1.11876	1.63707	1.41391	1.74267	1.02367	1.0458	1.01266
111	116_Shoot	2018a52	47	111	116	Shoot	40	52.5	76	2	2	0.826169	111	47	2	116	116	52.5	116	51.7	OK	2	116	IR74	Drought	Shoot_IR74_Drought	Sensitive	20121011	59.6	11	9.6	2.65	41.5	9:30-11:30	4.75	1.01615	1.0488	1	0.967436	0.828933	0.823253	1.00674	1.00938	0.907347	1.12584	1.05686	0.878368	0.855237	0.864694
113	92_Shoot	2018a54	49	113	92	Shoot	40	49.5	62	2	2	0.0631764	113	49	2	92	92	49.5	92	49.6	OK	3	92	Dular	Well Watered	Shoot_Dular_Well Watered	Tolerant	20121012	77	4	10.54	3.86	25.7	13:00-14:30	8	0.997289	0.72061	0.731884	0.343167	NA	0.704884	0.814899	0.80221	0.903117	0.995061	0.456925	1.24141	1.31661	1.30393
114	168_Shoot	2018a55	50	114	168	Shoot	40	52.8	112	2	2	0.066224	114	50	2	168	168	52.8	168	52.5	OK	3	168	IR64	Drought	Shoot_IR64_Drought	Sensitive	20121011	60.3	11	10.45	3.01	45.9	13:00-14:30	8	1.17431	1	1.02096	0.8236	0.786539	0.71199	0.995484	0.989708	0.825852	0.84347	1	0.81808	0.822942	0.862751
115	108_Shoot	2018a56	51	115	108	Shoot	40	49.7	72	2	2	0.113175	115	51	2	108	108	49.7	108	50.7	OK	3	108	IR74	Drought	Shoot_IR74_Drought	Sensitive	20121011	57.2	6	5.94	1.65	35	13:00-14:30	8	1.36013	1.06578	0.675016	1.03903	0.626186	0.837928	0.952054	0.946367	1.03957	0.883692	0.729812	0.965822	0.967295	1
116	12_Shoot	2018a57	52	116	12	Shoot	40	51.3	8	2	2	0.237811	116	52	2	12	12	51.3	12	50.9	OK	3	12	N22 19379	Drought	Shoot_N22 19379_Drought	Tolerant	20121011	88.7	5	10.84	2.41	42	13:00-14:30	8	0.685155	1.13187	1.40246	0.956954	1.07756	0.57045	0.786686	0.862195	0.771429	0.996152	1.90144	0.92966	0.933611	0.93196
117	190_Shoot	2018a58	53	117	190	Shoot	40	52.9	126	2	2	0.37727	117	53	2	190	190	52.9	190	48.2	OK	3	190	IR64	Well Watered	Shoot_IR64_Well Watered	Sensitive	20121012	62	8	12.66	3.07	23.5	13:00-14:30	8	0.908306	0.66847	1.14261	0.879843	0.684269	1.09788	0.822965	0.820879	1.25375	1.16388	0.775751	0.98158	1.00333	1.00686
118	30_Shoot	2018a59	54	118	30	Shoot	40	49.3	22	2	2	0.506001	118	54	2	30	30	49.3	30	51.3	OK	3	30	N22 19379	Well Watered	Shoot_N22 19379_Well Watered	Tolerant	20121012	87	6	16.65	6.37	27.6	13:00-14:30	8	0.595461	0.699726	0.521471	0.606424	0.540975	0.534233	0.660416	0.698117	0.520284	0.953306	0.397403	0.848547	0.864878	0.820804
119	140_Shoot	2018a60	55	119	140	Shoot	40	53.1	94	2	2	0.606216	119	55	2	140	140	53.1	140	49.2	OK	3	140	IR74	Well Watered	Shoot_IR74_Well Watered	Sensitive	20121012	52.6	17	14.33	5.3	20.5	13:00-14:30	8	1.1999	0.818429	0.858352	0.579021	NA	0.593506	0.681814	0.921413	0.655569	0.902477	0.472957	0.942611	0.948567	0.982399
120	62_Shoot	2018a61	56	120	62	Shoot	40	50.3	42	2	2	0.918789	120	56	2	62	62	50.3	62	48.4	OK	3	62	Dular	Drought	Shoot_Dular_Drought	Tolerant	20121011	86.4	3	8.97	2.07	37.9	13:00-14:30	8	0.61372	1.20242	1.35742	0.871289	1.13753	0.774229	1	1.20961	1.01988	NA	1.7272	0.789963	0.770723	0.768635
121	192_Shoot	2018a62	57	121	192	Shoot	40	50	128	2	2	0.0973147	121	57	2	192	192	50	192	51	OK	4	192	IR64	Well Watered	Shoot_IR64_Well Watered	Sensitive	20121012	63.5	9	14.74	7.11	26.6	14:00-16:00	9.25	0.550923	0.59315	0.51103	0.536781	0.485443	0.531255	0.851201	0.910547	0.381086	0.837344	0.329811	0.950075	0.9929	1.01543
122	96_Shoot	2018a63	58	122	96	Shoot	40	47.8	64	2	2	0.153284	122	58	2	96	96	47.8	96	49.1	OK	4	96	Dular	Well Watered	Shoot_Dular_Well Watered	Tolerant	20121012	67	3	22.23	4.62	25.4	14:00-16:00	9.25	0.914335	0.988948	0.730485	0.703635	0.548345	0.593382	1.00091	1.00745	0.475284	1.06909	0.443898	1.06058	1.10278	1.10718
123	120_Shoot	2018a67	61	123	120	Shoot	40	52.1	80	2	2	0.218252	123	59	2	120	120	52.1	120	49.4	OK	4	120	IR74	Drought	Shoot_IR74_Drought	Sensitive	20121011	57	13	8.17	3.25	44.3	14:00-16:00	9.25	0.702429	0.804773	0.679894	0.987905	0.844356	0.259242	0.688539	0.902099	1.38554	0.689357	1.07514	0.658518	0.575299	0.621019
124	158_Shoot	2018a68	62	124	158	Shoot	40	50.8	106	2	2	0.219631	124	60	2	158	158	50.8	158	52.6	OK	4	158	IR64	Drought	Shoot_IR64_Drought	Sensitive	20121011	66.6	11	12.15	2.71	30.5	14:00-16:00	9.25	0.582413	NA	0.555246	1.01987	2.00836	0.319051	0.589489	NA	0.634758	0.911017	1.05798	0.622331	0.55488	0.600384
125	22_Shoot	2018a70	64	126	22	Shoot	40	52.8	16	2	2	0.294069	126	62	2	22	22	52.8	22	47.8	OK	4	22	N22 19379	Drought	Shoot_N22 19379_Drought	Tolerant	20121011	84	5	7.75	1.42	49.3	14:00-16:00	9.25	0.672547	0.990083	0.886369	1.00055	1.18198	0.494556	0.700827	1.06936	0.409456	0.744352	0.949857	0.839772	0.764504	0.824637
126	144_Shoot	2018a71	65	127	144	Shoot	40	52.4	96	2	2	0.383122	127	63	2	144	144	52.4	144	48.6	OK	4	144	IR74	Well Watered	Shoot_IR74_Well Watered	Sensitive	20121012	50.2	10	6.07	5.59	22.6	14:00-16:00	9.25	1.01809	0.545725	0.663076	0.53813	0.659155	0.756089	0.743011	0.769852	0.664327	0.887117	0.381832	0.9002	0.879431	0.912396
127	72_Shoot	2018a72	66	128	72	Shoot	40	51.3	48	2	2	0.396287	128	64	2	72	72	51.3	72	49.7	OK	4	72	Dular	Drought	Shoot_Dular_Drought	Tolerant	20121011	81.6	7	3.5	3.97	49.5	14:00-16:00	9.25	0.458695	1.82615	1.25753	1	1.46791	0.517793	0.618327	1.6588	1	0.810124	1.71048	0.818576	0.752818	0.82973
128	174_Root	2025a4	1	129	174	Root	200	50.5	114	2	1	0.020526	65	1	3	174	174	53	174	50.5	OK	1	174	IR64	Well Watered	Root_IR64_Well Watered	Sensitive	20121012	63	13	22.17	9.87	25	7:00-9:00	2.25	0.472355	0.416456	0.844987	0.431001	0.901562	NA	1.26437	1.05739	0.543831	0.954347	0.776741	0.573693	0.317671	0.816456
129	82_Root	2025a5	2	130	82	Root	200	47.6	54	2	1	0.104233	66	2	3	82	82	47.9	82	47.6	OK	1	82	Dular	Well Watered	Root_Dular_Well Watered	Tolerant	20121012	83.4	4	11.61	3.53	22.4	7:00-9:00	2.25	0.506408	0.38677	1.51367	0.556087	NA	0.0890556	1.04655	1.50355	0.566026	1.15569	NA	0.910751	0.265254	0.77815
130	52_Root	2025a6	3	131	52	Root	200	52.9	36	2	1	0.427066	67	3	3	52	52	47.6	52	52.9	OK	1	52	Dular	Drought	Root_Dular_Drought	Tolerant	20121011	71	4	6.28	1.71	33	7:00-9:00	2.25	0.0617055	1.21769	0.75529	0.869879	1.05198	1.3277	0.650649	1.25354	1.09491	1.1592	1.94663	0.80454	1.42685	0.777273
131	102_Root	2025a7	4	132	102	Root	200	49.7	70	2	1	0.487964	68	4	3	102	102	48.5	102	49.7	OK	1	102	IR74	Drought	Root_IR74_Drought	Sensitive	20121011	59.2	12	10.88	4.17	41	7:00-9:00	2.25	1.28831	1.01594	0.687119	0.795071	0.823869	0.729169	0.745538	0.510911	0.885183	1.40742	1.3731	0.734234	1.22008	0.736154
132	148_Root	2025a8	5	133	148	Root	200	48.6	98	2	1	0.694273	69	5	3	148	148	48.7	148	48.6	OK	1	148	IR64	Drought	Root_IR64_Drought	Sensitive	20121011	75.9	8	13.56	5.26	50.5	7:00-9:00	2.25	1.50863	1.20589	1.05063	1.03815	1.01538	NA	NA	1.15849	3.65033	1.16205	1.34369	0.783428	1.47265	0.990548
133	28_Root	2025a9	6	134	28	Root	200	50.7	20	2	1	0.822258	70	6	3	28	28	51.9	28	50.7	OK	1	28	N22 19379	Well Watered	Root_N22 19379_Well Watered	Tolerant	20121012	93	8	25.38	10.43	31	7:00-9:00	2.25	NA	0.498352	0.842885	0.553383	0.701136	0.973815	0.852555	1.15938	0.423593	0.731056	0.485897	0.878483	0.431856	0.908559
134	2_Root	2025a10	7	135	2	Root	200	49.5	2	2	1	0.84892	71	7	3	2	2	48.1	2	49.5	OK	1	2	N22 19379	Drought	Root_N22 19379_Drought	Tolerant	20121011	77.5	5	7.37	1.56	32.7	7:00-9:00	2.25	1.95803	1.23281	1.02206	0.961401	0.983168	0.987347	0.912682	1.22191	NA	0.829466	1.89612	0.736135	3.15971	0.993895
135	122_Root	2025a11	8	136	122	Root	200	51	82	2	1	0.927498	72	8	3	122	122	48.5	122	51	OK	1	122	IR74	Well Watered	Root_IR74_Well Watered	Sensitive	20121012	54.4	13	15.34	5.71	23.5	7:00-9:00	2.25	0.63512	0.411101	0.753257	0.827945	0.732183	1.78297	1.09579	0.478526	0.793712	0.886516	0.825703	NA	0.320746	1.10385
136	36_Root	2025a12	9	137	36	Root	200	50.3	24	2	1	0.021615	73	9	3	36	36	50.3	36	50.3	OK	2	36	N22 19379	Well Watered	Root_N22 19379_Well Watered	Tolerant	20121012	79.3	6	13.2	5.07	26.3	9:30-11:30	4.75	1.51755	0.621845	1.41461	0.970398	1.37967	2.07548	1.79886	1.31756	0.408848	0.886678	0.787406	0.948417	0.766645	0.85198
137	14_Root	2025a13	10	138	14	Root	200	50.9	10	2	1	0.0430105	74	10	3	14	14	51.1	14	50.9	OK	2	14	N22 19379	Drought	Root_N22 19379_Drought	Tolerant	20121011	82	5	6.99	1.5	30.6	9:30-11:30	4.75	1.73645	1.32451	0.661281	1.15539	0.958356	0.97652	0.609343	1.20675	1.28369	0.86001	1.08509	0.738697	2.24078	0.842679
138	128_Root	2025a14	11	139	128	Root	200	49.9	84	2	1	0.0564951	75	11	3	128	128	50.9	128	49.9	OK	2	128	IR74	Well Watered	Root_IR74_Well Watered	Sensitive	20121012	61.7	12	20.17	9.75	25.9	9:30-11:30	4.75	0.613897	0.545691	1.6676	0.859423	NA	NA	1.50295	0.989596	0.686006	0.826552	1.02447	1.34943	0.300866	0.998035
139	58_Root	2025a15	12	140	58	Root	200	48.4	38	2	1	0.243313	76	12	3	58	58	51.2	58	48.4	OK	2	58	Dular	Drought	Root_Dular_Drought	Tolerant	20121011	74	4	6.58	2.38	44.7	9:30-11:30	4.75	1.52005	1.44775	0.855059	1.0317	0.995143	0.899878	0.777525	1.08967	2.01423	0.870323	2.54325	0.794297	2.08635	0.842519
140	176_Root	2025a16	13	141	176	Root	200	48.8	116	2	1	0.275916	77	13	3	176	176	53.7	176	48.8	OK	2	176	IR64	Well Watered	Root_IR64_Well Watered	Sensitive	20121012	62	9	13.27	6.6	27	9:30-11:30	4.75	1.60021	NA	1.22141	0.977494	1.08742	1.22464	1.06397	NA	0.373406	0.940123	0.678293	NA	0.220259	0.945481
141	80_Root	2025a17	14	142	80	Root	200	51	52	2	1	0.344469	78	14	3	80	80	50.7	80	51	OK	2	80	Dular	Well Watered	Root_Dular_Well Watered	Tolerant	20121012	66.3	7	18.46	9.4	27.5	9:30-11:30	4.75	0.930525	0.682834	1.22354	0.89678	1.17991	0.777403	0.940104	1.43938	0.505322	0.72049	0.733899	1.02853	0.30005	0.995017
142	154_Root	2025a18	15	143	154	Root	200	51.9	104	2	1	0.923437	79	15	3	154	154	50.4	154	51.9	uncertain	2	154	IR64	Drought	Root_IR64_Drought	Sensitive	20121011	66.3	12	13.58	4.56	53	9:30-11:30	4.75	1.13694	1.21473	0.485958	1.08334	0.785582	0.781538	0.47232	0.668317	0.92039	0.832665	0.946178	0.664981	2.35884	0.723137
143	98_Root	2025a19	16	144	98	Root	200	48.8	66	2	1	0.927602	80	16	3	98	98	49.3	98	48.8	OK	2	98	IR74	Drought	Root_IR74_Drought	Sensitive	20121011	54.3	9	8.36	3.39	44.5	9:30-11:30	4.75	0.761515	1.38783	0.461526	1.23302	0.883423	0.795417	0.496849	1	1.55764	1.09672	0.702279	0.814281	1.80688	0.877394
144	10_Root	2025a20	17	145	10	Root	200	51.6	6	2	1	0.333305	81	17	3	10	10	47.5	10	51.6	OK	3	10	N22 19379	Drought	Root_N22 19379_Drought	Tolerant	20121011	62.6	7	11.7	3.17	50.5	13:00-14:30	8	0.111922	1.65956	1.13106	1.13481	1.30508	1.32088	0.978984	1.1022	1.07961	0.840602	2.13653	0.921455	1.85048	0.758805
145	162_Root	2025a21	18	146	162	Root	200	50	110	2	1	0.419403	82	18	3	162	162	52.5	162	50	OK	3	162	IR64	Drought	Root_IR64_Drought	Sensitive	20121011	61	10	9.26	3.98	49.5	13:00-14:30	8	0.0552407	1.65441	0.820925	1.17674	0.996904	0.726456	0.591809	0.850926	2.43657	0.869099	1.70948	0.929305	1.40005	0.933361
146	26_Root	2025a22	19	147	26	Root	200	50.8	18	2	1	0.542938	83	19	3	26	26	49.2	26	50.8	OK	3	26	N22 19379	Well Watered	Root_N22 19379_Well Watered	Tolerant	20121012	86.6	4	10.5	6.26	25.3	13:00-14:30	8	0.469566	0.821605	0.257548	0.477936	0.363667	1.92743	1.18451	0.846482	0.512436	NA	0.365983	1.19775	NA	0.986299
147	100_Root	2025a23	20	148	100	Root	200	51	68	2	1	0.5853	84	20	3	100	100	48.3	100	51	OK	3	100	IR74	Drought	Root_IR74_Drought	Sensitive	20121011	55.6	9	7.79	3.16	41.2	13:00-14:30	8	NA	1.76722	0.914504	1.57026	1.04308	1.06913	0.692478	0.972997	2.11572	NA	1.5105	1.10458	1.15791	0.863236
148	50_Root	2025a25	21	149	50	Root	200	50.5	34	2	1	0.623927	85	21	3	50	50	52	50	50.5	OK	3	50	Dular	Drought	Root_Dular_Drought	Tolerant	20121011	71.5	4	6.3	1.78	45.5	13:00-14:30	8	0.8751	1.22318	1	1.50711	1.23368	0.954629	0.618831	0.906719	1.55417	0.738169	2.50702	0.880917	1.84925	0.760381
149	88_Root	2025a26	22	150	88	Root	200	52.2	58	2	1	0.730821	86	22	3	88	88	51	88	52.2	OK	3	88	Dular	Well Watered	Root_Dular_Well Watered	Tolerant	20121012	74	6	14.81	5.45	28.2	13:00-14:30	8	0.447352	0.532684	1.38034	0.785239	1.09953	NA	1.42466	1.05875	0.523627	0.854915	0.738408	0.867393	0.314506	0.857135
150	184_Root	2025a27	23	151	184	Root	200	50	122	2	1	0.745083	87	23	3	184	184	53.2	184	50	OK	3	184	IR64	Well Watered	Root_IR64_Well Watered	Sensitive	20121012	61.3	8	13.79	7.04	28.7	13:00-14:30	8	1.20023	0.501272	0.755543	0.809398	0.805047	1.34984	1.06515	NA	0.341016	0.773243	0.644592	0.815319	0.344587	1.02473
151	132_Root	2025a28	24	152	132	Root	200	50.4	86	2	1	0.807509	88	24	3	132	132	50.6	132	50.4	OK	3	132	IR74	Well Watered	Root_IR74_Well Watered	Sensitive	20121012	56.6	11	14.77	5.14	25.5	13:00-14:30	8	1.76862	0.540278	1.36866	0.79183	NA	2.04168	2.03248	0.791736	0.317649	1.16968	1.15743	1.20516	0.264414	0.898235
152	76_Root	2025a29	25	153	76	Root	200	49.5	50	2	1	0.11643	89	25	3	76	76	48.1	76	49.5	OK	4	76	Dular	Well Watered	Root_Dular_Well Watered	Tolerant	20121012	79.7	7	20.27	8.83	26.4	14:00-16:00	9.25	0.826835	0.577639	NA	0.931331	NA	1.4021	1.29184	1.20763	0.744139	0.966634	1.11084	1.11406	0.530804	0.92372
153	44_Root	2025a30	26	154	44	Root	200	49.2	30	2	1	0.220835	90	26	3	44	44	49.9	44	49.2	OK	4	44	N22 19379	Well Watered	Root_N22 19379_Well Watered	Tolerant	20121012	84.7	8	18.38	6.62	27.4	14:00-16:00	9.25	0.653253	0.653889	1.12435	NA	1.30017	1.41065	1.44907	1.11603	0.367725	0.998506	0.50735	0.90044	0.698309	0.988444
154	64_Root	2025a31	27	155	64	Root	200	49	44	2	1	0.251983	91	27	3	64	64	53	64	49	OK	4	64	Dular	Drought	Root_Dular_Drought	Tolerant	20121011	81	5	11.57	4.39	49.9	14:00-16:00	9.25	0.876267	1.48897	0.732957	NA	1.16011	0.407111	0.607782	0.942774	1.16612	1.00149	1.98824	0.932654	2.92046	0.892306
155	20_Root	2025a32	28	156	20	Root	200	49.6	14	2	1	0.389355	92	28	3	20	20	48.7	20	49.6	OK	4	20	N22 19379	Drought	Root_N22 19379_Drought	Tolerant	20121011	84.2	5	11.43	3.16	39.2	14:00-16:00	9.25	2.08064	1.45231	0.697605	NA	1.0031	1.09261	1.0454	0.80353	1.6401	0.931402	1.36983	0.808063	2.18138	0.901304
156	118_Root	2025a33	29	157	118	Root	200	49.8	78	2	1	0.422947	93	29	3	118	118	52.6	118	49.8	OK	4	118	IR74	Drought	Root_IR74_Drought	Sensitive	20121011	61.1	9	10.92	2.57	44.5	14:00-16:00	9.25	0.322691	1.67914	1.00318	NA	1.33498	NA	0.848416	1.06137	3.5676	0.955464	1.98309	1.03953	2.81689	0.941659
157	138_Root	2025a34	30	158	138	Root	200	48.2	92	2	1	0.581635	94	30	3	138	138	49.2	138	48.2	OK	4	138	IR74	Well Watered	Root_IR74_Well Watered	Sensitive	20121012	54.9	15	15.54	6.13	24.7	14:00-16:00	9.25	1.33361	0.741018	1.339	0.982087	0.230351	1.10882	1.019	0.726247	0.394256	0.851285	0.713844	1.28151	0.424786	1.13272
158	152_Root	2025a35	31	159	152	Root	200	50.9	102	2	1	0.624078	95	31	3	152	152	53.4	152	50.9	OK	4	152	IR64	Drought	Root_IR64_Drought	Sensitive	20121011	60	8	8.61	2.47	33.8	14:00-16:00	9.25	1.26287	1.20703	0.938239	1.55762	1.22562	1.13165	0.962574	0.93611	2.63642	1.64574	1.40116	1.06631	3.70328	1.08228
159	186_Root	2025a36	32	160	186	Root	200	48	124	2	1	0.979249	96	32	3	186	186	52.3	186	48	OK	4	186	IR64	Well Watered	Root_IR64_Well Watered	Sensitive	20121012	63.6	11	17.94	6.97	26.9	14:00-16:00	9.25	NA	0.67294	1.52913	NA	0.983433	1.72644	1.34268	0.850281	0.450132	1.05731	0.831374	1.12249	0.342505	1.09418
160	150_Root	2025a37	33	161	150	Root	200	51.3	100	2	2	0.150463	97	33	3	150	150	51.2	150	51.3	OK	1	150	IR64	Drought	Root_IR64_Drought	Sensitive	20121011	64.1	8	10.58	3.55	37.5	7:00-9:00	2.25	1.10129	1.68192	0.65718	NA	1.11601	1.01265	1.01398	1.14563	3.74999	1.16006	0.994918	0.952046	2.76984	1.0363
161	86_Root	2025a38	34	162	86	Root	200	50.6	56	2	2	0.260219	98	34	3	86	86	53.3	86	50.6	OK	1	86	Dular	Well Watered	Root_Dular_Well Watered	Tolerant	20121012	80.6	7	21.66	8.19	27.6	7:00-9:00	2.25	NA	0.816354	1.36476	NA	1.04667	1.6328	1.3519	0.959644	0.303532	0.993507	0.778971	1.14981	0.298589	0.896177
162	42_Root	2025a39	35	163	42	Root	200	50.6	28	2	2	0.389141	99	35	3	42	42	48.4	42	50.6	OK	1	42	N22 19379	Well Watered	Root_N22 19379_Well Watered	Tolerant	20121012	81.4	5	14.4	6.17	26	7:00-9:00	2.25	1.16119	0.546481	0.63215	1.24854	0.842422	1.22214	1.37289	0.940704	0.42443	0.780387	0.369043	0.971474	0.425562	0.99169
163	114_Root	2025a40	36	164	114	Root	200	51	74	2	2	0.409303	100	36	3	114	114	49.3	114	51	OK	1	114	IR74	Drought	Root_IR74_Drought	Sensitive	20121011	52	8	8.16	2.16	40.8	7:00-9:00	2.25	1.13239	1.25923	0.490977	1.20764	0.732868	0.679616	0.546897	1.00716	2.28671	1.30315	0.821966	0.76829	1.0476	0.93727
164	134_Root	2025a41	37	165	134	Root	200	51.4	88	2	2	0.476337	101	37	3	134	134	48.9	134	51.4	OK	1	134	IR74	Well Watered	Root_IR74_Well Watered	Sensitive	20121012	60.3	13	15.13	5.16	21.5	7:00-9:00	2.25	0.840237	0.577124	0.850398	0.561692	0.145025	0.963787	0.998637	0.527349	0.569761	0.720064	0.885476	0.871653	0.313644	1.00197
165	8_Root	2025a42	38	166	8	Root	200	50.2	4	2	2	0.501216	102	38	3	8	8	51.2	8	50.2	OK	1	8	N22 19379	Drought	Root_N22 19379_Drought	Tolerant	20121011	67.6	5	8.2	3.17	42.5	7:00-9:00	2.25	0.735276	1.11913	0.628013	1.35947	0.881998	0.685479	0.69629	0.593757	1.41826	0.53678	1.47546	0.749523	3.03201	0.968754
166	180_Root	2025a43	39	167	180	Root	200	50.2	120	2	2	0.643443	103	39	3	180	180	51.7	180	50.2	OK	1	180	IR64	Well Watered	Root_IR64_Well Watered	Sensitive	20121012	67.6	12	22.88	8.89	24	7:00-9:00	2.25	0.735276	0.582353	0.908365	1.00254	0.725594	1.82298	1.50436	0.729325	NA	0.812595	0.842657	0.808917	0.301295	1.11016
167	60_Root	2025a44	40	168	60	Root	200	49.5	40	2	2	0.715617	104	40	3	60	60	52.5	60	49.5	OK	1	60	Dular	Drought	Root_Dular_Drought	Tolerant	20121011	81.5	5	10.5	3.28	44.5	7:00-9:00	2.25	1.85657	1.43803	0.683593	1.81784	1.11815	0.490315	0.575037	1.29799	1.95632	1.19579	1.48258	1.1066	1.79056	0.949654
168	160_Root	2025a46	41	169	160	Root	200	51.5	108	2	2	0.0123193	105	41	3	160	160	49.6	160	51.5	OK	2	160	IR64	Drought	Root_IR64_Drought	Sensitive	20121011	63.4	10	11.76	4.66	57.8	9:30-11:30	4.75	0.663083	0.984057	0.520402	NA	1.03473	0.311493	0.420026	0.398879	0.84919	0.789498	1.4435	0.877645	2.32232	1.14372
169	40_Root	2025a47	42	170	40	Root	200	48.9	26	2	2	0.0421708	106	42	3	40	40	48.7	40	48.9	OK	2	40	N22 19379	Well Watered	Root_N22 19379_Well Watered	Tolerant	20121012	81	5	14.23	5.65	27.5	9:30-11:30	4.75	1.40181	0.874103	1.28486	1.19403	0.93231	1.56888	1.47215	0.955986	0.662771	1.04166	0.615673	1.18385	0.591849	1.32112
170	18_Root	2025a48	43	171	18	Root	200	50.8	12	2	2	0.388319	107	43	3	18	18	52.7	18	50.8	OK	2	18	N22 19379	Drought	Root_N22 19379_Drought	Tolerant	20121011	84.2	6	9.77	4.46	40.5	9:30-11:30	4.75	0.509108	1.09617	0.703046	1.33955	0.953455	0.634842	0.968978	0.660683	1.99337	0.720182	1.73453	0.633673	3.08196	1.31482
171	68_Root	2025a49	44	172	68	Root	200	51.5	46	2	2	0.415855	108	44	3	68	68	47.9	68	51.5	OK	2	68	Dular	Drought	Root_Dular_Drought	Tolerant	20121011	79.4	6	10.19	3.12	44.5	9:30-11:30	4.75	1.63821	1.3283	1.20552	1.04758	0.874649	0.986125	0.902563	1.01017	NA	1.06145	3.12116	0.91146	NA	1.36293
172	178_Root	2025a50	45	173	178	Root	200	49.9	118	2	2	0.512853	109	45	3	178	178	49.3	178	49.9	OK	2	178	IR64	Well Watered	Root_IR64_Well Watered	Sensitive	20121012	69.5	14	15.5	7.14	27.5	9:30-11:30	4.75	0.54345	0.587805	1.07582	0.694517	0.676255	2.14043	2.00682	0.90055	0.652097	1.13924	0.76917	1.28016	0.333944	1.49289
173	90_Root	2025a51	46	174	90	Root	200	50.2	60	2	2	0.710264	110	46	3	90	90	53.2	90	50.2	OK	2	90	Dular	Well Watered	Root_Dular_Well Watered	Tolerant	20121012	72	8	19.06	6.63	25.2	9:30-11:30	4.75	1.80568	0.702767	1.17632	0.752466	NA	1.27161	1.00084	1.17884	NA	0.815778	0.582377	1.31561	0.422665	1.5479
174	116_Root	2025a52	47	175	116	Root	200	51.7	76	2	2	0.826169	111	47	3	116	116	52.5	116	51.7	OK	2	116	IR74	Drought	Root_IR74_Drought	Sensitive	20121011	59.6	11	9.6	2.65	41.5	9:30-11:30	4.75	1.28218	1.66279	0.866535	0.949553	0.990546	0.689707	0.770105	0.704981	1.57852	1.17323	1.66169	1.26774	2.47729	1.25103
175	136_Root	2025a53	48	176	136	Root	200	52.6	90	2	2	0.887744	112	48	3	136	136	48.6	136	52.6	OK	2	136	IR74	Well Watered	Root_IR74_Well Watered	Sensitive	20121012	54.4	13	17.22	7.18	28	9:30-11:30	4.75	0.720821	0.793798	1.36034	0.673016	NA	1.02239	1.29154	NA	0.747299	0.854994	0.616871	1.49787	0.404442	1.45502
176	92_Root	2025a54	49	177	92	Root	200	49.6	62	2	2	0.0631764	113	49	3	92	92	49.5	92	49.6	OK	3	92	Dular	Well Watered	Root_Dular_Well Watered	Tolerant	20121012	77	4	10.54	3.86	25.7	13:00-14:30	8	0.698609	0.675443	1.39146	0.466567	NA	1.45793	1.60799	0.996948	0.267665	1.12037	0.943953	1.51665	0.378987	1.6397
177	168_Root	2025a55	50	178	168	Root	200	52.5	112	2	2	0.066224	114	50	3	168	168	52.8	168	52.5	OK	3	168	IR64	Drought	Root_IR64_Drought	Sensitive	20121011	60.3	11	10.45	3.01	45.9	13:00-14:30	8	2.13789	NA	NA	1.13301	1.32901	0.864433	0.999163	0.869227	2.385	1.79287	1.6737	1.27255	2.68179	1.4506
178	108_Root	2025a56	51	179	108	Root	200	50.7	72	2	2	0.113175	115	51	3	108	108	49.7	108	50.7	OK	3	108	IR74	Drought	Root_IR74_Drought	Sensitive	20121011	57.2	6	5.94	1.65	35	13:00-14:30	8	0.153529	1.52658	0.753156	0.968282	NA	0.859055	0.817796	1.05265	1.68667	1.32556	1.00508	1.1439	2.13658	1.47827
179	12_Root	2025a57	52	180	12	Root	200	50.9	8	2	2	0.237811	116	52	3	12	12	51.3	12	50.9	OK	3	12	N22 19379	Drought	Root_N22 19379_Drought	Tolerant	20121011	88.7	5	10.84	2.41	42	13:00-14:30	8	4.12406	2.16714	1.6634	1.27374	1.66823	0.752802	1.16831	1.1476	1.47803	NA	2.87451	1.32343	3.37164	1.5726
180	190_Root	2025a58	53	181	190	Root	200	48.2	126	2	2	0.37727	117	53	3	190	190	52.9	190	48.2	OK	3	190	IR64	Well Watered	Root_IR64_Well Watered	Sensitive	20121012	62	8	12.66	3.07	23.5	13:00-14:30	8	0.890811	0.740008	0.657336	0.446324	0.645416	0.820839	0.856252	0.555129	0.302443	1.0949	0.439376	0.877517	NA	1.84008
181	30_Root	2025a59	54	182	30	Root	200	51.3	22	2	2	0.506001	118	54	3	30	30	49.3	30	51.3	OK	3	30	N22 19379	Well Watered	Root_N22 19379_Well Watered	Tolerant	20121012	87	6	16.65	6.37	27.6	13:00-14:30	8	1.12576	0.894261	1.09977	0.709779	0.699572	1.61376	1.35081	1.21149	0.695194	1.03964	0.613931	NA	0.551277	1.50514
182	140_Root	2025a60	55	183	140	Root	200	49.2	94	2	2	0.606216	119	55	3	140	140	53.1	140	49.2	OK	3	140	IR74	Well Watered	Root_IR74_Well Watered	Sensitive	20121012	52.6	17	14.33	5.3	20.5	13:00-14:30	8	1.99038	0.745252	1.54836	0.587094	NA	0.937618	0.805874	1.07412	0.47619	0.74252	0.761302	1.17341	0.38541	1.74129
183	62_Root	2025a61	56	184	62	Root	200	48.4	42	2	2	0.918789	120	56	3	62	62	50.3	62	48.4	OK	3	62	Dular	Drought	Root_Dular_Drought	Tolerant	20121011	86.4	3	8.97	2.07	37.9	13:00-14:30	8	0.430595	NA	NA	1.20201	NA	0.827751	0.724419	NA	0.777187	NA	3.22827	NA	2.18587	1.5688
184	192_Root	2025a62	57	185	192	Root	200	51	128	2	2	0.0973147	121	57	3	192	192	50	192	51	OK	4	192	IR64	Well Watered	Root_IR64_Well Watered	Sensitive	20121012	63.5	9	14.74	7.11	26.6	14:00-16:00	9.25	0.521882	0.713221	0.843053	0.730475	0.973763	1.03002	1.551	1.41147	NA	NA	0.613806	1.48536	0.402302	1.58211
185	96_Root	2025a63	58	186	96	Root	200	49.1	64	2	2	0.153284	122	58	3	96	96	47.8	96	49.1	OK	4	96	Dular	Well Watered	Root_Dular_Well Watered	Tolerant	20121012	67	3	22.23	4.62	25.4	14:00-16:00	9.25	0.557419	0.740159	1.28791	0.703545	1.24637	1.09865	1.3161	1.22891	0.448	0.93926	0.813857	NA	0.521132	1.59719
186	120_Root	2025a67	61	187	120	Root	200	49.4	80	2	2	0.218252	123	59	3	120	120	52.1	120	49.4	OK	4	120	IR74	Drought	Root_IR74_Drought	Sensitive	20121011	57	13	8.17	3.25	44.3	14:00-16:00	9.25	1.65702	1.56511	0.702931	0.997458	1.13067	0.516546	0.821286	0.967866	3.00366	1.35614	1.48999	1.26427	0.952402	1.03107
187	158_Root	2025a68	62	188	158	Root	200	52.6	106	2	2	0.219631	124	60	3	158	158	50.8	158	52.6	OK	4	158	IR64	Drought	Root_IR64_Drought	Sensitive	20121011	66.6	11	12.15	2.71	30.5	14:00-16:00	9.25	0.864031	NA	1.03308	1.14127	1.15489	0.913356	1.04661	0.888188	2.93476	1.56572	1.94169	NA	3.69943	1.27485
188	48_Root	2025a69	63	189	48	Root	200	53.2	32	2	2	0.289219	125	61	3	48	48	NA	48	53.2	OK	4	48	N22 19379	Well Watered	Root_N22 19379_Well Watered	Tolerant	20121012	78	7	15.67	5.97	27	14:00-16:00	9.25	0.50502	0.958865	1.67706	0.656187	1.61899	0.856183	0.984701	1.63406	0.489318	1.2893	0.829421	0.92598	0.791851	1.33428
189	22_Root	2025a70	64	190	22	Root	200	47.8	16	2	2	0.294069	126	62	3	22	22	52.8	22	47.8	OK	4	22	N22 19379	Drought	Root_N22 19379_Drought	Tolerant	20121011	84	5	7.75	1.42	49.3	14:00-16:00	9.25	3.37244	2.07106	NA	1.45388	NA	1.10245	1.2341	0.970492	2.02318	NA	2.85934	1.38001	4.73328	1.31993
190	144_Root	2025a71	65	191	144	Root	200	48.6	96	2	2	0.383122	127	63	3	144	144	52.4	144	48.6	OK	4	144	IR74	Well Watered	Root_IR74_Well Watered	Sensitive	20121012	50.2	10	6.07	5.59	22.6	14:00-16:00	9.25	1.06947	NA	0.892911	NA	0.405184	1.5512	2.11863	0.91448	NA	NA	0.743816	1.25034	0.348966	1.78687
191	72_Root	2025a72	66	192	72	Root	200	49.7	48	2	2	0.396287	128	64	3	72	72	51.3	72	49.7	OK	4	72	Dular	Drought	Root_Dular_Drought	Tolerant	20121011	81.6	7	3.5	3.97	49.5	14:00-16:00	9.25	1.24284	1.7537	1.09858	1.2025	1.55606	0.66729	0.815945	1.3323	2.88339	1.53439	3.01786	1.2954	2.78452	1.37507
192	101_Root	2027a4	1	193	101	Root	200	53	69	1	1	0.00420439	1	1	4	101	101	50.6	101	53	OK	1	101	IR74	Drought	Root_IR74_Drought	Sensitive	20121011	44.4	10	8.16	3.14	41.3	7:00-9:00	2.25	0.853532	1.00891	0.491895	0.891472	0.851489	0.602271	0.644564	0.524638	0.923149	0.852117	1.01238	0.567979	0.990859	2.60781
193	27_Root	2027a5	2	194	27	Root	200	49.1	19	1	1	0.48029	2	2	4	27	27	50	27	49.1	OK	1	27	N22 19379	Well Watered	Root_N22 19379_Well Watered	Tolerant	20121012	83.2	8	21.89	8.97	30.5	7:00-9:00	2.25	1.98504	NA	1.57236	1.15525	1.36728	1.61332	1.38573	NA	0.255573	0.79111	0.693655	1.01292	0.459762	NA
194	1_Root	2027a6	3	195	1	Root	200	50.4	1	1	1	0.481615	3	3	4	1	1	49.4	1	50.4	uncertain	1	1	N22 19379	Drought	Root_N22 19379_Drought	Tolerant	20121011	77.4	4	7.52	1.42	34.5	7:00-9:00	2.25	1.86856	1.16049	1.23277	0.85274	1.06064	1.1523	0.990898	0.724212	2.691	0.773202	1.63979	0.533136	3.58657	NA
195	121_Root	2027a7	4	196	121	Root	200	48.9	81	1	1	0.492357	4	4	4	121	121	47.6	121	48.9	OK	1	121	IR74	Well Watered	Root_IR74_Well Watered	Sensitive	20121012	56.6	10	12.44	4.56	24.2	7:00-9:00	2.25	0.765306	0.413034	0.686433	0.394318	0.334812	1.25969	1.09628	NA	0.414736	0.793316	0.769612	0.699437	0.362381	NA
196	173_Root	2027a8	5	197	173	Root	200	50.1	113	1	1	0.642831	5	5	4	173	173	52.6	173	50.1	OK	1	173	IR64	Well Watered	Root_IR64_Well Watered	Sensitive	20121012	65.1	16	23.5	10.51	23.4	7:00-9:00	2.25	0.566388	0.435208	1.19808	0.958505	1.04118	1.73028	1.64267	0.898951	0.718524	0.867273	0.729948	0.642471	0.403089	NA
197	51_Root	2027a9	6	198	51	Root	200	49.6	35	1	1	0.765969	6	6	4	51	51	50.7	51	49.6	OK	1	51	Dular	Drought	Root_Dular_Drought	Tolerant	20121011	67.1	8	14.13	3.88	48.3	7:00-9:00	2.25	0.771088	NA	0.832603	1.19834	0.992872	1.26559	0.700341	1.91853	1.34165	1.33585	1.83049	1.5553	2.16766	NA
198	81_Root	2027a10	7	199	81	Root	200	50	53	1	1	0.78673	7	7	4	81	81	51.7	81	50	OK	1	81	Dular	Well Watered	Root_Dular_Well Watered	Tolerant	20121012	66.9	6	9.18	3.3	22.3	7:00-9:00	2.25	NA	0.628285	1.14883	0.47284	NA	2.06041	1.13881	1.22186	0.920232	1.08852	0.951374	1.42948	0.313345	NA
199	147_Root	2027a11	8	200	147	Root	200	52	97	1	1	0.840791	8	8	4	147	147	48	147	52	OK	1	147	IR64	Drought	Root_IR64_Drought	Sensitive	20121011	61.6	8	7.7	3.94	47.5	7:00-9:00	2.25	1.77943	1.10689	0.651905	1.15116	0.7724	1.10453	0.967186	0.59476	2.01831	0.977914	0.87518	0.591966	1.87903	NA
200	153_Root	2027a12	9	201	153	Root	200	49.2	103	1	1	0.179546	9	9	4	153	153	49.7	153	49.2	uncertain	2	153	IR64	Drought	Root_IR64_Drought	Sensitive	20121011	62.2	7	8.06	3.1	51.2	9:30-11:30	4.75	1.27052	1.61693	0.880832	1.47922	1.14632	1.12399	0.772516	0.660081	0.713634	1.38201	1.3063	0.767547	3.18255	NA
201	97_Root	2027a13	10	202	97	Root	200	50.9	65	1	1	0.331794	10	10	4	97	97	49.1	97	50.9	OK	2	97	IR74	Drought	Root_IR74_Drought	Sensitive	20121011	57	10	8.54	3.44	45.5	9:30-11:30	4.75	1.34928	1.35186	0.721804	1.40651	0.95207	0.916559	0.814134	1	2.59484	1.2043	1.04215	0.770446	2.61841	NA
202	127_Root	2027a14	11	203	127	Root	200	51.9	83	1	1	0.373643	11	11	4	127	127	50.2	127	51.9	OK	2	127	IR74	Well Watered	Root_IR74_Well Watered	Sensitive	20121012	53.6	10	14.04	7.23	23.3	9:30-11:30	4.75	NA	0.609627	NA	0.983979	NA	NA	NA	1.40289	1.08925	1.03849	NA	1.41822	0.32676	NA
203	13_Root	2027a15	12	204	13	Root	200	48.2	9	1	1	0.500266	12	12	4	13	13	52	13	48.2	OK	2	13	N22 19379	Drought	Root_N22 19379_Drought	Tolerant	20121011	81	5	8.48	2.26	32	9:30-11:30	4.75	3.60908	1.51163	0.582973	1.09569	1.01998	0.852728	0.754934	1.16957	1.87238	0.947421	0.946525	0.825755	2.52938	NA
204	175_Root	2027a16	13	205	175	Root	200	50.2	115	1	1	0.580946	13	13	4	175	175	48.5	175	50.2	OK	2	175	IR64	Well Watered	Root_IR64_Well Watered	Sensitive	20121012	58.2	11	14.23	5.92	24.5	9:30-11:30	4.75	NA	0.624055	1.54374	0.645371	NA	2.47328	1.71835	1.16223	0.585794	1.12531	0.833982	1.08965	0.303218	NA
205	57_Root	2027a17	14	206	57	Root	200	52	37	1	1	0.668298	14	14	4	57	57	52.3	57	52	OK	2	57	Dular	Drought	Root_Dular_Drought	Tolerant	20121011	81.2	7	13.4	4.8	48.1	9:30-11:30	4.75	0.545693	1.29292	1.20167	1.4924	1.23958	1.13532	1.02842	0.990789	2.245	0.939669	2.881	0.77352	3.15629	NA
206	79_Root	2027a18	15	207	79	Root	200	52.3	51	1	1	0.701868	15	15	4	79	79	47.5	79	52.3	OK	2	79	Dular	Well Watered	Root_Dular_Well Watered	Tolerant	20121012	74.4	6	17.67	7.46	26.2	9:30-11:30	4.75	0.369572	0.599219	1.33053	1.20213	1.22223	1.28598	NA	1.03751	1.0276	0.812981	0.720013	0.885095	0.318154	NA
207	35_Root	2027a19	16	208	35	Root	200	52.2	23	1	1	0.933892	16	16	4	35	35	47.5	35	52.2	OK	2	35	N22 19379	Well Watered	Root_N22 19379_Well Watered	Tolerant	20121012	87.7	8	20.79	8.08	28.9	9:30-11:30	4.75	NA	0.948652	NA	1.24473	NA	2.17196	NA	1.75571	0.570634	0.869516	NA	1.13048	0.804472	NA
208	183_Root	2027a20	17	209	183	Root	200	52.3	121	1	1	0.130774	17	17	4	183	183	52	183	52.3	OK	3	183	IR64	Well Watered	Root_IR64_Well Watered	Sensitive	20121012	61.6	7	12.08	6.04	26.5	13:00-14:30	8	0.841366	0.511374	1.04122	0.675834	0.820603	1.84324	1.53408	0.816172	1.00821	1.44257	0.610107	1.07636	0.473708	NA
209	87_Root	2027a21	18	210	87	Root	200	51.8	57	1	1	0.134366	18	18	4	87	87	50	87	51.8	OK	3	87	Dular	Well Watered	Root_Dular_Well Watered	Tolerant	20121012	76.7	5	16.55	5.57	28.7	13:00-14:30	8	1.36553	NA	1.23439	0.550988	0.975051	1.59724	1.44182	1.05264	0.445351	0.800417	0.640898	1.31694	0.425364	NA
210	25_Root	2027a22	19	211	25	Root	200	52.1	17	1	1	0.206293	19	19	4	25	25	52	25	52.1	OK	3	25	N22 19379	Well Watered	Root_N22 19379_Well Watered	Tolerant	20121012	91.3	8	19.28	10.2	28.1	13:00-14:30	8	1.4445	0.511119	0.248098	0.382867	0.261854	0.836025	0.976011	0.812789	0.797989	1.39351	0.258879	0.938403	NA	NA
211	49_Root	2027a23	20	212	49	Root	200	49.6	33	1	1	0.29501	20	20	4	49	49	51.1	49	49.6	OK	3	49	Dular	Drought	Root_Dular_Drought	Tolerant	20121011	78.5	7	13.06	4.56	50.7	13:00-14:30	8	1.00324	1.52606	1.25044	1.57912	1.59697	0.654318	0.708818	1.29583	1.84253	1.01356	2.50255	0.926191	3.55512	NA
212	99_Root	2027a25	21	213	99	Root	200	52	67	1	1	0.341089	21	21	4	99	99	49	99	52	OK	3	99	IR74	Drought	Root_IR74_Drought	Sensitive	20121011	69.5	8	7.01	2.06	37.6	13:00-14:30	8	1.40773	0.991086	NA	1.13663	1.03996	0.472195	0.526637	0.401125	1.13347	1.12557	1.67246	0.97805	2.03407	0.671852
213	131_Root	2027a26	22	214	131	Root	200	47.9	85	1	1	0.705544	22	22	4	131	131	51	131	47.9	OK	3	131	IR74	Well Watered	Root_IR74_Well Watered	Sensitive	20121012	59.9	10	13.46	4.19	23.5	13:00-14:30	8	1.27066	0.525774	1.4658	0.877353	NA	2.02816	NA	0.89875	0.640384	1.42005	1.04033	1.29896	0.439481	1.00541
214	161_Root	2027a27	23	215	161	Root	200	49.7	109	1	1	0.870553	23	23	4	161	161	48	161	49.7	OK	3	161	IR64	Drought	Root_IR64_Drought	Sensitive	20121011	59.4	9	9.61	3.94	49.2	13:00-14:30	8	0.231688	1.09183	0.681545	1.03495	0.822976	0.345833	0.426102	0.49083	1.59909	0.783079	1.23487	0.739556	2.33688	0.63853
215	9_Root	2027a28	24	216	9	Root	200	47.9	5	1	1	0.964986	24	24	4	9	9	49.2	9	47.9	OK	3	9	N22 19379	Drought	Root_N22 19379_Drought	Tolerant	20121011	78.1	3	5.61	1.85	38.5	13:00-14:30	8	1.76003	1.61617	0.971965	1.56066	1.14016	0.989565	1.07863	1.1769	1.42102	1.06687	1.9701	1.13953	2.78431	1.01413
216	117_Root	2027a29	25	217	117	Root	200	47.8	77	1	1	0.123351	25	25	4	117	117	50.8	117	47.8	OK	4	117	IR74	Drought	Root_IR74_Drought	Sensitive	20121011	62.1	11	10.32	3.23	42.3	14:00-16:00	9.25	1.30773	1.60383	0.784326	1.6399	1.02671	1.18594	NA	1.42812	NA	1.53572	1.51547	0.985573	2.32947	1.04828
217	151_Root	2027a30	26	218	151	Root	200	52	101	1	1	0.210648	26	26	4	151	151	49.7	151	52	OK	4	151	IR64	Drought	Root_IR64_Drought	Sensitive	20121011	64.4	8	9.73	2.79	39.3	14:00-16:00	9.25	0.490333	1.43962	0.871143	1.37969	1.03199	1.1189	1.06124	0.79795	1.80624	1.36375	1.55322	1.1096	NA	0.894018
218	185_Root	2027a31	27	219	185	Root	200	51.4	123	1	1	0.269175	27	27	4	185	185	50.4	185	51.4	OK	4	185	IR64	Well Watered	Root_IR64_Well Watered	Sensitive	20121012	64.4	10	16.37	6.77	24.8	14:00-16:00	9.25	0.632072	0.551359	1.42601	1.0705	1.27316	1.41027	1.50946	1.10675	0.475943	1.04663	0.849733	1.34542	0.499209	1.01006
219	43_Root	2027a32	28	220	43	Root	200	51	29	1	1	0.326855	28	28	4	43	43	48.5	43	51	OK	4	43	N22 19379	Well Watered	Root_N22 19379_Well Watered	Tolerant	20121012	89.6	8	20.99	7.53	26.7	14:00-16:00	9.25	0.854749	0.504127	1.01636	1.02672	1	1.41296	1.46189	1.25246	0.546781	1.02473	0.520495	0.829109	0.695194	0.758713
220	63_Root	2027a33	29	221	63	Root	200	51.3	43	1	1	0.553175	29	29	4	63	63	48.5	63	51.3	OK	4	63	Dular	Drought	Root_Dular_Drought	Tolerant	20121011	79.5	6	11.25	3.07	44.7	14:00-16:00	9.25	1.81173	1.49002	1.01489	1.50366	1.29652	0.607662	0.704975	1.21818	0.933975	1.14731	2.91634	0.948471	2.34034	0.781409
221	137_Root	2027a34	30	222	137	Root	200	51.4	91	1	1	0.624379	30	30	4	137	137	47.9	137	51.4	OK	4	137	IR74	Well Watered	Root_IR74_Well Watered	Sensitive	20121012	59	15	15.23	5.27	24.5	14:00-16:00	9.25	1.54418	0.701342	2.10684	0.846468	NA	1.36458	1.51246	1.09773	0.83105	1.08092	1.16937	1.81577	NA	0.820508
222	19_Root	2027a35	31	223	19	Root	200	50.2	13	1	1	0.844031	31	31	4	19	19	49.4	19	50.2	OK	4	19	N22 19379	Drought	Root_N22 19379_Drought	Tolerant	20121011	82	6	8.15	2.52	38.4	14:00-16:00	9.25	0.851986	NA	0.885894	1.09144	1.08511	0.797489	0.898773	NA	0.669118	0.953303	1.6328	NA	1.00914	0.784668
223	75_Root	2027a36	32	224	75	Root	200	51.5	49	1	1	0.965255	32	32	4	75	75	52.3	75	51.5	OK	4	75	Dular	Well Watered	Root_Dular_Well Watered	Tolerant	20121012	81	9	22.77	10.54	26.8	14:00-16:00	9.25	0.63883	0.761696	0.996259	0.875021	1.01115	1.09245	1.13614	NA	NA	1.03091	0.708787	1.05214	NA	0.994589
224	179_Root	2027a37	33	225	179	Root	200	48.1	119	1	2	0.297711	33	33	4	179	179	52.8	179	48.1	OK	1	179	IR64	Well Watered	Root_IR64_Well Watered	Sensitive	20121012	68.5	13	21.01	6.35	22.3	7:00-9:00	2.25	0.726736	0.576571	1.05253	0.817078	0.953256	1.72676	1.37546	0.948896	1.07253	1.18595	1.05388	0.989654	0.27596	1.00702
225	7_Root	2027a38	34	226	7	Root	200	49.8	3	1	2	0.358904	34	34	4	7	7	49	7	49.8	OK	1	7	N22 19379	Drought	Root_N22 19379_Drought	Tolerant	20121011	84	6	9.66	3.62	47	7:00-9:00	2.25	0.999215	3.84148	0.604419	1.18107	0.82011	0.490911	0.595593	0.99615	1.16318	0.614185	1.38553	0.891425	3.6319	0.844074
226	113_Root	2027a39	35	227	113	Root	200	47.8	73	1	2	0.378957	35	35	4	113	113	50	113	47.8	OK	1	113	IR74	Drought	Root_IR74_Drought	Sensitive	20121011	54	10	9.09	2.65	41.2	7:00-9:00	2.25	0.817332	NA	0.473148	1.03434	1.12206	0.473484	0.465417	NA	0.997058	1.23237	0.734771	NA	1.53817	0.81533
227	59_Root	2027a40	36	228	59	Root	200	48.1	39	1	2	0.470759	36	36	4	59	59	52.5	59	48.1	OK	1	59	Dular	Drought	Root_Dular_Drought	Tolerant	20121011	82.9	6	11.78	4.18	48.5	7:00-9:00	2.25	0.940482	1.44569	0.740092	1.34822	1.11231	0.372873	0.410067	1.59257	0.943406	0.932642	1.59682	1.13674	2.77412	0.871013
228	41_Root	2027a41	37	229	41	Root	200	52.5	27	1	2	0.476483	37	37	4	41	41	50.4	41	52.5	OK	1	41	N22 19379	Well Watered	Root_N22 19379_Well Watered	Tolerant	20121012	87.8	8	21.3	9.2	26.5	7:00-9:00	2.25	0.571829	0.802996	1.12311	0.617269	1.05447	1.62271	1.3153	1.72076	0.388711	1.05923	0.529762	0.925453	0.389275	0.729082
229	85_Root	2027a42	38	230	85	Root	200	52.2	55	1	2	0.725236	38	38	4	85	85	49.7	85	52.2	OK	1	85	Dular	Well Watered	Root_Dular_Well Watered	Tolerant	20121012	73	4	13.64	5.48	27	7:00-9:00	2.25	0.850856	0.571915	1.00374	0.592229	0.893608	1.01644	0.975444	1.1848	0.420084	0.79766	0.586998	1.0506	0.442746	0.735939
230	149_Root	2027a43	39	231	149	Root	200	51.9	99	1	2	0.769191	39	39	4	149	149	49.9	149	51.9	OK	1	149	IR64	Drought	Root_IR64_Drought	Sensitive	20121011	64	10	11.07	3.69	45.5	7:00-9:00	2.25	0.713145	1.12717	0.641883	1.01602	0.867483	0.779595	0.788917	0.822622	1.81216	1.03024	0.987619	0.852196	3.13512	0.855513
231	133_Root	2027a44	40	232	133	Root	200	51.9	87	1	2	0.872757	40	40	4	133	133	48.2	133	51.9	OK	1	133	IR74	Well Watered	Root_IR74_Well Watered	Sensitive	20121012	57.7	14	14.76	5.27	21.4	7:00-9:00	2.25	0.800307	0.508078	0.689323	0.42366	0.558904	0.444307	0.693608	0.66148	0.688719	0.685859	0.658848	0.787198	0.454772	0.624873
232	17_Root	2027a46	41	233	17	Root	200	47.8	11	1	2	0.0789045	41	41	4	17	17	49.1	17	47.8	OK	2	17	N22 19379	Drought	Root_N22 19379_Drought	Tolerant	20121011	83.5	5	7.58	2.47	42	9:30-11:30	4.75	1.7293	1.43433	0.747091	1.21939	0.942011	0.681191	0.888665	0.80414	2.21421	0.78366	1.80284	0.686618	3.12766	0.902686
233	159_Root	2027a47	42	234	159	Root	200	50.4	107	1	2	0.398029	42	42	4	159	159	51.6	159	50.4	OK	2	159	IR64	Drought	Root_IR64_Drought	Sensitive	20121011	62.3	12	10.95	5.59	53.4	9:30-11:30	4.75	0.905723	1.1895	0.500851	1.31862	0.91981	0.296548	0.378227	0.609863	0.850054	0.892579	1.11849	0.685593	2.61799	0.880974
234	89_Root	2027a48	43	235	89	Root	200	49.4	59	1	2	0.525363	43	43	4	89	89	53.3	89	49.4	OK	2	89	Dular	Well Watered	Root_Dular_Well Watered	Tolerant	20121012	80.1	5	17.26	5.18	25.8	9:30-11:30	4.75	0.566089	0.617433	1.19272	0.601595	1.0353	0.948712	1.07867	1.29018	0.751798	0.86886	0.541934	1.17416	0.409796	0.96643
235	135_Root	2027a49	44	236	135	Root	200	51.2	89	1	2	0.609859	44	44	4	135	135	50.3	135	51.2	OK	2	135	IR74	Well Watered	Root_IR74_Well Watered	Sensitive	20121012	53.2	10	14.25	5.27	25.6	9:30-11:30	4.75	0.867474	0.510397	1.01198	0.565872	0.565477	0.998763	0.978796	1.03296	0.938274	0.79603	0.532163	1.26145	0.357618	0.880802
236	67_Root	2027a50	45	237	67	Root	200	49.3	45	1	2	0.650467	45	45	4	67	67	51.2	67	49.3	OK	2	67	Dular	Drought	Root_Dular_Drought	Tolerant	20121011	70	5	6.11	2.36	44.4	9:30-11:30	4.75	0.517187	1.0245	0.919904	1.09459	1.05271	0.874846	1.02793	0.937892	2.6842	0.927303	2.29102	0.854848	3.85746	0.95145
237	115_Root	2027a51	46	238	115	Root	200	49	75	1	2	0.675172	46	46	4	115	115	47.6	115	49	OK	2	115	IR74	Drought	Root_IR74_Drought	Sensitive	20121011	62.5	10	10.1	3.15	41.7	9:30-11:30	4.75	NA	1.40416	0.842547	1.09377	1.04893	0.620934	0.619955	0.8441	1.42275	1.14105	1.58411	1.08956	2.8417	1.12487
238	39_Root	2027a52	47	239	39	Root	200	49.8	25	1	2	0.726616	47	47	4	39	39	53.2	39	49.8	OK	2	39	N22 19379	Well Watered	Root_N22 19379_Well Watered	Tolerant	20121012	89	7	20.58	7.65	25.8	9:30-11:30	4.75	1.46992	0.652276	1.31982	0.684129	1.31261	1.71283	1.23911	1.13748	NA	0.928608	0.68754	1.19531	0.413058	0.877614
239	177_Root	2027a53	48	240	177	Root	200	49.5	117	1	2	0.799919	48	48	4	177	177	51.5	177	49.5	OK	2	177	IR64	Well Watered	Root_IR64_Well Watered	Sensitive	20121012	64.1	9	22.78	7.85	26.1	9:30-11:30	4.75	1.47883	0.554077	1.27979	0.619811	0.663659	1.20991	1.51943	1.03146	0.507015	1.01917	0.948183	1.15191	0.268367	0.975725
240	167_Root	2027a54	49	241	167	Root	200	50.5	111	1	2	0.229029	49	49	4	167	167	50.7	167	50.5	OK	3	167	IR64	Drought	Root_IR64_Drought	Sensitive	20121011	57.8	8	8.19	2.61	43.7	13:00-14:30	8	1.93001	1.40983	NA	1.63838	NA	1.09083	NA	NA	1.38802	1.69638	NA	1.21214	2.43475	1.03358
241	11_Root	2027a55	50	242	11	Root	200	48.8	7	1	2	0.281151	50	50	4	11	11	50.2	11	48.8	OK	3	11	N22 19379	Drought	Root_N22 19379_Drought	Tolerant	20121011	84.4	6	7.86	1.66	37.5	13:00-14:30	8	NA	1.71224	NA	1.31193	NA	0.916624	1.18531	1.15536	1.47793	1.16378	NA	0.89097	3.02732	1.12663
242	91_Root	2027a56	51	243	91	Root	200	49.9	61	1	2	0.292917	51	51	4	91	91	51.3	91	49.9	OK	3	91	Dular	Well Watered	Root_Dular_Well Watered	Tolerant	20121012	85	6	16.89	5.21	26.5	13:00-14:30	8	0.741728	0.580325	1.44826	0.828677	1.24813	1.13389	1.22077	0.982206	0.32514	1.1235	0.949199	1.15019	0.320725	1.00974
243	189_Root	2027a57	52	244	189	Root	200	53	125	1	2	0.382725	52	52	4	189	189	49.2	189	53	OK	3	189	IR64	Well Watered	Root_IR64_Well Watered	Sensitive	20121012	64.9	10	18.66	7	27.5	13:00-14:30	8	0.706103	0.482377	0.871255	0.65283	NA	0.801686	NA	0.752897	0.212851	0.76092	0.541844	0.930866	0.245745	1.01371
244	29_Root	2027a58	53	245	29	Root	200	50.5	21	1	2	0.455901	53	53	4	29	29	51	29	50.5	OK	3	29	N22 19379	Well Watered	Root_N22 19379_Well Watered	Tolerant	20121012	71.5	8	16.35	5.1	27.2	13:00-14:30	8	0.92836	0.625383	1.04637	0.710603	0.969646	0.915363	1.01526	0.935446	0.552194	0.97755	0.504138	1.02334	0.397325	0.948135
245	61_Root	2027a59	54	246	61	Root	200	50.3	41	1	2	0.550883	54	54	4	61	61	51.3	61	50.3	OK	3	61	Dular	Drought	Root_Dular_Drought	Tolerant	20121011	89	6	12.73	4.28	53	13:00-14:30	8	0.392443	1.46989	0.797483	1.05853	0.897824	0.303504	0.528087	0.994314	1.10878	1.044	1.57332	1.27518	1.16636	0.951905
246	107_Root	2027a60	55	247	107	Root	200	49.8	71	1	2	0.747913	55	55	4	107	107	51.1	107	49.8	OK	3	107	IR74	Drought	Root_IR74_Drought	Sensitive	20121011	58	11	8.12	2.33	38.7	13:00-14:30	8	1.46992	1.33646	0.595909	0.795142	0.675214	0.713858	0.851858	0.958904	2.20419	1.25617	0.833409	0.885309	2.29243	1.04252
247	139_Root	2027a61	56	248	139	Root	200	52.1	93	1	2	0.924267	56	56	4	139	139	48.6	139	52.1	OK	3	139	IR74	Well Watered	Root_IR74_Well Watered	Sensitive	20121012	50	15	12.14	4.5	20.2	13:00-14:30	8	1.23137	0.582662	1.27716	0.799724	0.972089	0.715129	0.843091	0.681032	0.537669	0.633458	0.646329	1.01035	0.292968	0.841542
248	157_Root	2027a62	57	249	157	Root	200	48.7	105	1	2	0.113349	57	57	4	157	157	47.5	157	48.7	OK	4	157	IR64	Drought	Root_IR64_Drought	Sensitive	20121011	61.2	7	6.08	1.52	35.2	14:00-16:00	9.25	1.4609	1.35336	0.642905	1.06931	0.77673	0.377048	0.854213	1.09856	3.58919	1.1791	1.32435	1.03951	2.87305	1.0089
249	143_Root	2027a63	58	250	143	Root	200	51.3	95	1	2	0.161408	58	58	4	143	143	50.6	143	51.3	OK	4	143	IR74	Well Watered	Root_IR74_Well Watered	Sensitive	20121012	50.5	9	10.74	3.98	22.1	14:00-16:00	9.25	0.384793	0.574851	0.787724	0.644499	0.476589	1.29857	1.1613	0.862104	1.19094	0.875938	0.588473	1.10236	0.27886	0.965908
250	71_Root	2027a67	61	251	71	Root	200	48.9	47	1	2	0.349341	59	59	4	71	71	49.3	71	48.9	OK	4	71	Dular	Drought	Root_Dular_Drought	Tolerant	20121011	65.9	3	4.14	0.92	37.2	14:00-16:00	9.25	1.00079	0.797823	NA	0.748193	1.00332	0.81869	1.0084	0.852092	3.4786	0.657407	2.99885	0.899208	1.14334	0.555046
251	47_Root	2027a68	62	252	47	Root	200	49.6	31	1	2	0.515276	60	60	4	47	47	49.1	47	49.6	OK	4	47	N22 19379	Well Watered	Root_N22 19379_Well Watered	Tolerant	20121012	80.4	8	18.57	7.02	28.7	14:00-16:00	9.25	1.22711	0.595836	1.79319	0.772613	1.41079	0.690908	0.938192	1.47546	0.480437	0.676552	0.804376	1.05513	0.628206	0.735229
252	21_Root	2027a69	63	253	21	Root	200	49.1	15	1	2	0.536332	61	61	4	21	21	51.4	21	49.1	OK	4	21	N22 19379	Drought	Root_N22 19379_Drought	Tolerant	20121011	84.3	6	10.56	1.19	38.2	14:00-16:00	9.25	1.16422	1.1386	1.13629	0.885753	0.956537	0.584881	0.757844	0.639501	1.16428	0.639348	1.88739	0.923695	NA	0.737047
253	191_Root	2027a70	64	254	191	Root	200	50.3	127	1	2	0.563328	62	62	4	191	191	48.3	191	50.3	OK	4	191	IR64	Well Watered	Root_IR64_Well Watered	Sensitive	20121012	63	14	22.14	8.87	27.2	14:00-16:00	9.25	1.14462	0.499424	0.953564	0.788668	0.976192	1.34561	1.78193	1.01654	1.00294	0.986441	0.609621	1.13685	0.239468	0.608776
254	95_Root	2027a71	65	255	95	Root	200	51.5	63	1	2	0.633419	63	63	4	95	95	49.6	95	51.5	OK	4	95	Dular	Well Watered	Root_Dular_Well Watered	Tolerant	20121012	74	7	18.28	6.97	28.6	14:00-16:00	9.25	0.550991	0.414063	1.01824	0.802583	0.864101	1.00124	0.979578	0.780614	0.283042	0.674077	0.525548	0.932051	0.339861	0.708104
255	119_Root	2027a72	66	256	119	Root	200	52.6	79	1	2	0.849636	64	64	4	119	119	48.5	119	52.6	OK	4	119	IR74	Drought	Root_IR74_Drought	Sensitive	20121011	62.1	11	11.6	3.66	45.7	14:00-16:00	9.25	0.961661	1.2629	0.907717	1.05121	1.00007	0.627147	1	0.647009	1.91576	1.16777	1.53464	0.842636	2.49942	0.518649
[truncated: 314 more columns]
