# Supplementary material for: Exploring traditional aus-type rice for metabolites conferring drought tolerance
Source: Rice (N Y). 2018 Jan 25;11:9. doi: 10.1186/s12284-017-0189-7 (PMC5785456; doi:10.1186/s12284-017-0189-7)
Supplement: Supplementary file 3 — Log2 ratios of Drought vs Well-Watered conditions per genotype and 2-way ANOVA. (XLSX 138 kb) [file 12284_2017_189_MOESM3_ESM.xlsx]

## Sheet: Shoots
				Log2 ratio of Drought vs Well-Waterd conditions per genotype									2 way ANOVA with interaction
Category	Metabolite		p-value with Bonferroni correction of respecitve abosulte values										p-value with Bonferroni correction.
			Light grey p <0,05; dark grey p<0,01										Light green p<0,05; dark green p<0,01
			Dular		N22		IR64		IR74			E	F	G
			log2 ratio	p-value	log2 ratio	p-value	log2 ratio	p-value	log2 ratio	p-value		Treatment	Genotype	Interaction
Known	Adenine		1.27179	0.115989	1.00625	5.06706	0.70804	32.5892	0.777205	0.326475		7.78871e-05	18.7852	1.17893
Known	Adenosine, 5-methylthio-		0.549196	18.3332	0.346823	4.63728	0.256837	154.563	0.396631	9.60666		0.169222	289.797	131.238
Known	Adenosine-5-monophosphate		0.755121	2.37762	0.662921	15.1633	1.01685	36.4438	0.393748	36.0561		0.0930228	144.086	117.091
Known	Adipic acid		-0.239541	27.5149	-0.265045	37.0499	-0.0150913	221.818	0.0435544	199.339		89.5941	42.5841	103.743
Known	Adipic acid, 2-amino-		3.2278	2.56e-06	0.748138	3.95967	1.3425	0.0858802	1.41176	0.0298499		1.16755e-11	256.017	2.81171
Known	Alanine		1.04443	0.00410357	0.99733	0.0274155	0.232442	188.864	0.341814	62.0444		0.00039536	13.9754	0.155555
Known	Alanine, beta-		0.805167	0.206309	0.615598	2.70522	0.424139	21.6452	0.727417	0.0546626		2.45082e-05	307.735	93.4765
Known	Allantoin		5.18839	5.14e-10	4.90329	1.13e-12	3.02137	1.46e-06	2.77283	1.42e-06		1.28881e-39	3.21403e-10	3.7738e-10
Known	Arabinonic acid		0.613351	0.0255499	0.209624	65.2216	0.808541	0.079458	0.684566	0.160244		5.97162e-08	7.071	31.0259
Known	Arabinose		0.920489	2.00379	0.58792	4.03558	2.12989	0.110569	0.608118	41.1501		6.55843e-05	84.4556	233.081
Known	Arginine		4.11041	8.25e-13	3.56934	7.68e-11	3.06791	1.01e-07	2.51251	2.01e-08		7.5743e-38	0.0194203	0.0206597			`
Known	Ascorbic acid		2.20167	2.39e-12	2.26444	1.17e-12	1.93993	2.05e-06	1.56735	1.26e-06		4.75392e-34	261.884	10.8937
Known	Asparagine		3.45273	3.79e-10	3.77222	7.14e-10	1.94429	0.000258288	2.25283	0.000495791		6.43799e-26	6.85704	0.00195382
Known	Aspartic acid		1.47564	0.000373446	1.93447	1.87e-08	1.10105	0.000326605	1.27802	0.00010074		4.35234e-22	25.6814	9.30477
Known	Butanoic acid, 2-amino-		1.81837	1.21e-07	1.69769	1.51e-06	0.936384	9.17e-05	1.21962	0.000171398		4.78881e-26	0.0927835	0.0436434
Known	Butanoic acid, 4-amino-		0.196676	188.416	-0.585356	6.23695	-0.596018	3.31206	-0.23196	54.7356		3.05542	0.185276	119.791
Known	Cadaverine		-0.0442228	162.164	0.207932	162.653	0.565853	5.34325	0.583796	10.5159		47.3314	8.38705e-11	29.8207
Known	Calcium		0.541295	12.0395	1.36615	0.000197838	0.345127	141.239	0.630117	1.05639		5.13428e-05	1.35529	16.9315
Known	Chloride		0.368912	0.0359601	0.763324	0.000257642	0.106434	30.7295	0.0850095	148.371		1.28521e-08	0.928437	0.000538618
Known	Cinnamic acid, 4-hydroxy-, trans-		0.794771	0.360666	0.791941	0.00702827	0.675271	2.00669	0.602005	0.00372641		2.51156e-06	0.0404952	324.265
Known	Citric acid		-0.116744	240.642	-0.458679	49.7137	0.239537	69.8273	0.636167	2.44114		56.7434	1.88345e-07	5.52704
Known	Cytidine		0.573427	0.279317	0.207033	24.5838	0.644907	3.1486	0.872785	0.00307054		0.00318772	51.9923	49.8394
Known	Dehydroascorbic acid		0.142287	172.892	-0.132739	264.526	0.208854	126.855	0.327706	28.8877		6.83759	0.000874155	58.3784
Known	Erythritol		1.70793	2.49e-08	1.55249	3.83e-05	1.81745	8.79e-09	1.57839	8.11e-07		9.62807e-32	2.57659	241.942
Known	Erythronic acid		1.8609	1.14e-07	1.02542	0.00118864	1.31598	0.000169268	1.90862	5.7e-07		8.00848e-25	0.414347	40.8273
Known	Ferulic acid, trans-		0.454069	0.02515	0.767749	0.000165495	0.575909	0.35931	0.642527	0.0564651		4.18579e-12	182.172	199.665
Known	Fructose (1MEOX) (5TMS) MP		2.61897	1.18e-12	2.44921	4.64e-08	2.58387	3.17e-09	2.98802	5.73e-09		9.95259e-41	5.34343e-10	6.73049
Known	Fructose-6-phosphate		0.284998	48.9206	0.035121	268.866	0.292669	14.5523	0.376813	12.5508		2.88395	173.688	89.0347
Known	Fumaric acid		1.31593	1.78e-05	0.867203	0.000250194	0.388682	3.78938	0.887302	0.000154098		3.57909e-17	189.717	0.498223
Known	Galactaric acid		0.667899	1.48866	0.145173	227.543	0.887646	0.862032	0.683295	0.630718		3.54285	0.00871671	44.1329
Known	Galactinol		2.60824	4.64e-10	1.983	3.1e-06	1.29246	3.18e-05	1.95082	9.81e-06		9.63657e-24	4.29297	0.619105
Known	Galactosamine, N-acetyl-		1.89526	4.65e-10	1.68126	1.18e-07	1.73661	6.64e-06	1.50417	3.23e-05		1.64627e-32	1.87573e-13	13.0883
Known	Glucopyranose		0.916797	2.79e-05	0.685961	0.000281104	0.449472	0.578028	0.676546	8.72e-06		1.08932e-13	3.09244e-39	28.104
Known	Glucosamine, N-acetyl-		1.71001	2.9e-08	1.80727	3.74e-07	1.71056	1.32e-05	1.59125	6.66e-06		8.88976e-31	2.11208	231.769
Known	Glucose		3.03101	1.42e-13	2.68355	4.74e-08	2.85057	9.45e-11	3.32277	8.74e-09		1.60843e-41	2.32755e-09	63.4023
Known	Glucose, 1,6-anhydro-, beta-		0.753852	0.0900957	0.703711	5.99e-05	0.547549	0.00735089	0.379897	0.000337097		3.07117e-11	8.61082e-37	81.665
Known	Glucose-6-phosphate		0.65916	1.26183	0.370847	45.6331	0.602462	0.207941	0.643824	0.166399		1.89321e-06	105.117	105.8
Known	Glutamic acid		1.65609	7.62e-09	1.72007	1.43e-06	1.47953	3.7e-06	1.47102	3.24e-06		2.20975e-30	25.3801	23.4909
Known	Glutamine		0.84475	0.00422795	1.26883	0.000382964	0.512648	28.9936	0.427481	9.21419		2.43667e-07	52.7903	0.143769
Known	Glutaric acid, 2-oxo-		1.28536	0.0019511	0.297048	28.9627	0.707726	0.51884	1.52771	2.49e-07		7.07412e-12	8.46188	14.7391
Known	Glyceric acid		-0.144169	26.9111	-1.28469	0.0149219	-0.429027	4.3508	0.28595	152.001		0.00874205	0.223207	0.705399
Known	Glyceric acid-3-phosphate		1.22121	0.330436	-0.242718	108.005	0.486061	138.476	0.811786	0.545282		0.700836	40.4174	189.986
Known	Glycerol		0.0239698	141.013	0.232805	77.0499	0.0249003	310.064	0.0288221	254.371		100.242	31.2657	58.6206
Known	Glycerol-3-phosphate		0.537542	0.297274	0.525699	0.173991	0.597864	0.0522622	0.490568	0.0213765		9.98339e-09	72.4765	234.131
Known	Glycine		0.977457	0.232454	2.13391	0.011536	1.07201	1.1171	1.08959	0.000333223		1.88886e-11	11.6766	58.4535
Known	Guanosine		0.249184	18.8089	0.198864	97.6635	-0.868147	0.438335	0.0690697	293.627		270.758	103.65	0.663889
Known	Homoserine		1.68217	2.79e-08	1.47032	0.00106694	1.81429	2.14e-07	1.43303	2.92e-07		2.52891e-28	11.4879	277.598
Known	Hydroquinone		0.263143	55.4516	0.171502	174.272	0.0978754	258.464	0.0732786	154.98		53.1998	8.36364	103.847
Known	Inositol, myo-		2.10717	5.61e-11	2.08644	2.78e-10	1.88727	2.82e-07	1.78861	3.11e-07		3.48398e-32	182.615	103.382
Known	Isocitric acid		0.255832	6.44187	0.495149	11.0655	0.0723156	163.983	0.429258	4.65393		0.168843	18.3355	135.123
Known	Isoleucine		2.89817	6.11e-08	2.04013	7.01e-05	1.67377	9.92e-06	1.86409	0.000691924		2.05587e-23	8.28726e-07	5.71738
Known	Lactic acid (2TMS)		0.475751	0.800448	0.113587	116.209	0.42806	6.84771	0.196691	25.552		0.0338825	222.426	230.26
Known	Leucine		2.12933	2.42e-06	1.57786	0.0207928	1.21622	0.00144173	1.39938	0.00679073		1.47078e-16	0.00781707	10.6674
Known	Lysine		3.3342	5.28e-09	2.12667	6.03e-06	1.93094	0.000106603	1.99271	0.000245669		2.20169e-23	50.4973	6.3629
Known	Lysine, 5-hydroxy-		1.21168	0.000104675	1.14582	1.4e-05	1.66721	1.54e-05	0.998135	0.00153908		5.66366e-19	0.00395653	92.5839
Known	Maleic acid		0.725279	0.262705	0.901354	0.271769	0.671587	0.320869	0.82873	0.0147838		3.89404e-10	26.7823	205.839
Known	Malic acid (3TMS)		0.834687	5.29e-05	0.380291	5.18935	0.357421	0.479065	1.0323	2e-06		4.5137e-14	210.024	105.818
Known	Malonic acid		-1.20537	7.46e-05	-1.60835	0.000462596	-1.38643	0.0213113	-0.855737	0.057018		1.94197e-14	4.22481	174.192
Known	Maltose		1.20025	1.15e-05	1.37386	0.000415832	0.940803	0.124544	1.25823	0.00527058		4.16292e-15	36.3406	327.127
Known	Mannosamine, N-acetyl-		1.88413	5.77e-10	1.75534	1.36e-07	1.77259	3.35e-05	1.60771	3.96e-05		6.08217e-31	4.95502e-14	22.8467
Known	Methionine		2.70554	1.76e-10	2.03271	6.04e-06	1.25822	0.0500275	1.32665	0.000123115		5.1048e-24	0.0859709	0.000831919
Known	Nicotinic acid		0.631694	0.228217	0.975335	0.00182097	0.634546	0.0963318	0.736056	7.62e-06		1.79321e-14	90.9657	13.3112
Known	Nitrate		7.13056	1.83e-23	7.14827	1.63e-22	7.07908	5.89e-22	6.45794	6.26e-23		7.39063e-91	42.0386	5.96911
Known	Octopamine		-0.0757953	138.428	-0.274202	51.9308	-0.490714	52.5004	-0.561126	6.12881		5.18339	24.7317	99.9622
Known	Ornithine		2.96961	3.81e-07	2.36793	3.6e-09	1.73432	0.0372163	1.76176	0.00585826		8.28513e-23	0.132155	0.00153303
Known	Pantothenic acid		1.35144	5.29e-06	0.911146	0.000496567	0.668671	0.0354016	0.909339	0.0112058		3.91592e-18	11.9918	6.55584
Known	Phenylalanine		2.16996	2.51e-06	1.6175	0.000476531	1.27204	3.38e-07	1.09369	0.000107278		3.49079e-24	0.00360489	0.110201
Known	Phosphate		0.47398	0.0040488	0.347863	0.488038	0.611783	0.00343774	0.212188	52.6131		6.27469e-06	4.65127e-05	156.922
Known	Potassium		0.581378	0.514407	0.709574	4.76e-05	0.5302	0.37463	0.555423	0.00216511		1.0717e-13	273.914	88.7482
Known	Proline		4.9143	1.52e-08	4.13389	0.000274303	2.22224	0.000131201	3.45052	2.8e-05		1.10939e-24	0.0194673	0.0127633
Known	Proline, 4-hydroxy-, trans-		0.409257	22.8297	-0.759599	0.719519	-0.257508	211.271	0.229972	226.638		248.393	4.90647	273.446
Known	Propanoic acid, 2-amino-2-methyl-3-hydroxy-		2.35636	1.75e-08	1.93059	2.19e-09	1.65084	1.43e-05	1.64117	3.45e-05		3.27902e-30	14.9998	9.70125
Known	Putrescine		1.21136	8.17e-06	1.46768	4.88e-06	0.835503	0.123885	0.702331	0.592876		8.87432e-18	1.30955e-05	0.803714
Known	Pyridoxamine		0.842825	0.976434	0.447047	27.1774	0.227752	302.095	0.801187	8.24195		0.0533976	39.5011	58.5078
Known	Pyroglutamic acid		1.83856	9.52e-10	1.93401	5.84e-09	1.32158	0.000448942	1.18787	1.37e-06		6.45443e-31	153.214	0.464697
Known	Pyruvic acid		0.153019	159.783	-0.596644	1.36964	0.0750983	310.694	0.152114	253.018		73.4143	170.298	33.1461
Known	Quinic acid		0.247986	41.1095	-0.240782	22.1376	0.789626	0.17526	1.12878	0.00904619		0.00252618	0.0704575	0.00368451
Known	Raffinose		0.610558	0.000688998	0.981111	0.000368154	1.69082	2.51e-05	2.49556	1.95e-06		4.54306e-20	0.684659	0.00082259
Known	Ribonic acid		1.61274	6.97e-10	0.842795	0.000858108	1.02569	0.000599809	1.33793	2.35e-05		8.2297e-25	4.24501e-05	185.859
Known	Ribulose-5-phosphate		1.72975	0.0283629	2.47582	2.19e-08	1.41346	0.0045277	2.09718	1.41e-05		2.0864e-20	1.59055	15.9891
Known	Salicylic acid		-0.787775	13.6426	-0.133862	235.679	-0.986885	0.0684314	-0.915707	0.0631424		3.84313e-05	19.505	2.67298
Known	Secologanin		-0.412063	48.2284	0.286412	28.4307	1.2581	1.45e-06	1.19927	8.01e-06		1.56979e-09	6.3853e-11	1.34787e-07
Known	Serine		2.42601	1.38e-10	2.29844	8.64e-10	1.05042	0.00749111	1.30183	1.29e-07		6.47848e-32	26.3546	1.10891e-07
Known	Serine, O-acetyl-		-0.25734	52.4632	-0.2397	57.9425	-1.02934	0.00240602	-1.13596	0.02053		3.83301e-09	12.9881	0.0291935
Known	Shikimic acid, 3-dehydro-		-0.995579	0.934534	-0.500524	9.04906	-0.843394	7.90611	-0.157995	84.2957		0.00484801	5.07265e-05	117.711
Known	Sodium		-0.0831546	30.413	-0.0477427	162.392	-0.337234	61.4228	-0.337378	3.05657		0.324584	40.5627	97.4528
Known	Spermidine		0.486522	0.108473	0.504523	1.66397	0.502206	10.3208	0.413357	1.91113		3.81947e-05	3.52804e-15	233.708
Known	Succinic acid		0.0959841	200.216	0.422594	5.93793	0.376323	102.977	0.622519	3.16625		3.08899	86.5414	247.275
Known	Sucrose (8TMS)		1.58375	1.45e-08	1.33522	2.99e-05	0.602402	0.00299853	1.2952	4.67e-06		1.29703e-26	0.60472	10.5202
Known	Sulfate		0.908436	3.59e-07	1.5558	9.48e-10	0.993143	1e-08	1.0112	0.000197173		9.76824e-30	0.233597	21.225
Known	Sulfuric acid		0.971507	2.33192	1.01976	0.00505814	0.538741	257.889	0.361373	65.4455		0.061954	48.7597	14.4387
Known	Threonic acid		0.968165	0.144574	0.672286	0.848754	0.661467	0.582468	1.12381	0.02107		5.83289e-10	1.10059e-05	167.421
Known	Threonine		2.71089	1.5e-11	2.56365	1.46e-09	1.76407	2.34e-06	1.75874	6.25e-08		1.08538e-33	0.692816	0.0296556
Known	Trehalose		0.993583	0.00512993	1.16848	0.000155621	0.507175	2.21193	0.695047	0.466516		2.13273e-09	0.000105939	4.27591
Known	Tryptophan		3.00687	0.000239328	3.13197	0.00168249	1.52247	24.5818	1.26587	9.35907		2.69555e-09	1.0836	0.12896
Known	Tyramine		-0.0693931	307.541	0.00641487	248.91	-0.312823	41.6878	-1.0574	0.0190095		0.0430896	1.08925	0.684836
Known	Tyrosine		0.87098	0.0237816	0.895088	0.0170119	0.705826	0.000525558	0.478462	1.54106		5.37238e-13	195.192	43.4302
Known	Urea		1.40302	0.000246604	1.45295	0.170418	1.28504	1.55207	1.02643	0.217354		3.29003e-09	288.343	41.6883
Known	Uridine		1.46398	0.000277008	1.61332	0.000123034	0.703735	0.0704791	0.814266	0.00723575		1.76619e-18	210.255	0.0308491
Known	Valine		2.2284	1.87e-08	1.93899	0.000109293	1.11664	0.000786232	1.45587	0.000231535		3.80824e-22	1.40547	0.423883
Known	Vanillic acid		0.797064	0.0349326	0.634365	0.600813	0.296743	69.2629	0.290067	137.399		0.0600401	197.355	68.667
Unknown	Unknown MST 79		1.84694	9.29e-07	0.848303	0.00200777	-0.181683	142.136	-0.34871	0.288459		0.0248126	2.95474e-12	1.10737e-10
Unknown	Unknown MST 151		3.5292	7.31e-10	3.95665	4.26e-11	2.35818	2.65e-05	2.01864	4.22e-05		8.08125e-34	1.08091e-08	3.44078e-06
Unknown	Unknown MST 52		4.10412	1.85e-12	3.52347	1.64e-11	2.78275	2.27e-09	2.46591	1.58e-09		2.20508e-46	1.14478e-07	3.50576e-06
Unknown	Unknown MST 115		3.66944	3.02e-13	3.41054	1.15e-09	3.71504	1.54e-08	4.46858	7.53e-08		8.59428e-41	2.2475e-06	40.6793
Unknown	Unknown MST 125		3.50801	3.15e-12	3.63729	1.88e-11	3.43624	1.18e-06	3.25398	2.44e-08		8.956e-41	8.30418e-06	150.698
Unknown	Unknown MST 64		1.83679	5.09e-09	1.6085	4.22e-09	1.77297	4.25e-09	1.42822	3.65e-08		3.82187e-39	231.778	19.2695
Unknown	Unknown MST 85		2.84977	4.19e-11	2.7183	3.97e-09	3.07062	1.64e-08	2.95979	3.13e-07		5.81226e-39	0.000127371	195.973
Unknown	Unknown MST 89		4.47269	4.51e-10	5.31708	2.24e-12	3.33169	1.13e-07	2.82124	1.49e-07		1.09203e-38	1.63672e-09	2.01286e-05
Unknown	Unknown MST 73		3.02187	3.72e-09	2.93501	8.63e-08	2.57092	8.39e-10	2.36976	2.46e-09		1.32367e-37	0.0564181	0.0505834
Unknown	Unknown MST 197		1.91928	1.89e-09	2.78126	1.08e-11	3.63619	1.31e-07	2.74225	3e-09		1.46756e-37	1.10222e-38	11.8934
Unknown	Unknown MST 66		2.0832	2.93e-09	1.93679	1.8e-06	1.92772	1.44e-09	1.94623	6.11e-09		4.07352e-37	5.5916	187.402
Unknown	Unknown MST 179		2.83104	1.35e-11	2.98914	1.79e-09	2.63658	5.25e-07	2.72973	4.97e-06		1.54479e-36	2.179e-11	131.856
Unknown	Unknown MST 193		1.69385	2.07e-09	1.80792	1.32e-08	1.57896	3.92e-05	2.16407	7.94e-08		5.95949e-35	1.09633e-24	74.6105
Unknown	Unknown MST 120		1.8198	2.8e-09	1.67797	2.62e-07	1.70344	7.65e-06	1.66432	2.81e-07		4.88276e-34	0.227221	183.102
Unknown	Unknown MST 48		2.40784	2.63e-06	2.69971	2.03e-09	1.00374	0.228698	1.40544	7.8e-05		4.15945e-25	193.341	2.1446e-05
Unknown	Unknown MST 68		1.9914	3.18e-10	1.91432	1.86e-08	1.56924	2.61e-05	1.74584	5.21e-06		7.06916e-33	65.0818	23.3899
Unknown	Unknown MST 28		2.45168	2.29e-09	1.98208	8.09e-08	1.30384	0.000234848	1.69184	6.44e-08		1.98564e-32	1.07887	0.0980193
Unknown	Unknown MST 110		3.03417	5e-10	2.72729	2.54e-08	2.72559	9.8e-06	2.44168	1.54e-05		4.1716e-32	0.00139655	207.838
Unknown	Unknown MST 178		2.44077	1.3e-12	1.84356	3.95e-07	2.0934	8.16e-08	1.93879	1.81e-06		4.37744e-32	0.108595	225.78
Unknown	Unknown MST 205		1.79933	1.89e-08	1.89161	3.03e-06	-0.0420685	164.771	0.194486	117.25		4.66626e-09	8.98558e-29	3.75922e-05
Unknown	Unknown MST 41		3.1044	3.18e-13	1.65852	0.0285538	2.64128	2.88e-10	2.54882	1.34e-11		7.86402e-30	63.6549	42.891
Unknown	Unknown MST 117		2.86724	6.52e-07	3.10113	1.83e-07	3.04167	0.00104167	3.46384	2.6e-07		8.51192e-29	0.00100227	254.474
Unknown	Unknown MST 119		1.1571	1.81e-07	1.34657	2.98e-07	1.24023	0.000167002	1.37796	2.46e-06		9.51116e-29	0.00104823	144.1
Unknown	Unknown MST 49		2.33531	8.47e-07	2.08765	1.15e-07	1.81043	0.00022031	1.94721	5.26e-06		1.35423e-28	117.897	137.206
Unknown	Unknown MST 212		2.2518	1.93e-06	1.989	5.3e-07	1.95511	7.69e-06	1.99284	8.89e-09		1.82836e-28	47.9	136.58
Unknown	Unknown MST 97		1.43089	7.22e-09	1.11612	0.000209291	1.25671	0.000114072	1.45758	8.7e-07		2.24617e-28	2.24481e-06	211.227
Unknown	Unknown MST 191		3.87018	1.92e-13	3.9971	2.78e-11	2.87836	1.59e-08	2.65977	3.65e-09		8.37893e-47	1.2026e-13	0.000109104
Unknown	Unknown MST 61		-0.279684	1.45748	-0.902761	0.197943	0.0778229	96.6547	0.622656	0.0422451		110.685	2.03517e-22	0.000119725
Unknown	Unknown MST 83		2.38646	2e-05	2.73002	3.25e-05	2.15052	1.69e-07	1.53281	2.26e-06		3.19597e-26	1.32758	78.9748
Unknown	Unknown MST 160		3.06627	4.59e-09	2.51858	5.17e-10	1.25482	0.000821043	1.44715	0.00174823		4.23585e-30	1.40611e-18	0.000899134
Unknown	Unknown MST 198		1.27165	2.49e-08	1.31472	5.19e-07	0.722441	0.0185112	1.12142	0.000221494		1.14408e-24	1.98688e-06	0.106277
Unknown	Unknown MST 146		1.40415	3.14e-08	1.12832	0.000196939	1.13968	6.11e-05	1.24226	0.000427746		1.53686e-24	12.1301	87.6178
Unknown	Unknown MST 57		4.79696	8.72e-12	4.25018	8.19e-10	3.06678	4.4e-06	2.67981	0.00022306		9.52565e-28	72.0409	0.00252006
Unknown	Unknown MST 74		2.02531	1.85e-08	2.2749	3.54e-07	1.88347	1.63e-06	1.23705	0.000238881		9.78726e-24	198.326	8.15485
Unknown	Unknown MST 65		1.4115	0.00365085	1.95201	1.2e-05	2.07323	5.29e-06	2.33055	1.68e-05		2.71742e-23	0.00638816	56.2779
Unknown	Unknown MST 51		1.46685	2.25e-07	0.893594	0.00134291	1.41299	7.64e-05	1.35931	7.85e-05		3.1556e-23	80.7118	145.802
Unknown	Unknown MST 144		1.4336	1.34e-09	0.825627	0.00625101	1.82598	6.33e-09	1.64579	2.26e-07		4.17642e-23	68.6373	5.51039
Unknown	Unknown MST 199		1.25156	6.61e-08	1.35483	1.14e-06	0.768623	0.00514885	1.14159	0.000470612		4.73822e-23	5.64336e-09	4.63539
Unknown	Unknown MST 152		1.37861	4.49e-05	1.55462	1.49e-06	1.53492	0.000413732	1.32818	2.8e-06		1.05438e-22	1.08212e-08	142.343
Unknown	Unknown MST 90		1.70529	0.000257356	1.29678	0.00795622	1.30216	0.00027201	2.05148	1.34e-06		1.92312e-22	0.0608015	22.2634
Unknown	Unknown MST 124		0.928435	0.00058752	1.21503	0.000382543	1.76407	8.77e-05	1.44785	8.77e-05		3.14513e-22	9.24892e-07	6.92488
Unknown	Unknown MST 161		1.15726	4.85e-07	0.965904	3.99e-05	1.04715	0.000186322	0.971903	0.00165062		1.16843e-21	0.0048417	282.114
Unknown	Unknown MST 143		1.46155	1.1e-08	1.64138	9.15e-06	1.02321	0.000291396	1.2551	0.00372893		2.95624e-21	125.701	21.0861
Unknown	Unknown MST 31		1.3944	3.37e-07	0.882508	0.000607472	0.925839	0.000296335	1.22809	9.23e-05		7.74524e-21	100.757	289.132
Unknown	Unknown MST 1		-0.197619	87.4616	-0.185467	200.18	0.00465759	249.616	-0.0498413	127.248		35.7649	1.44442	278.535
Unknown	Unknown MST 47		1.39247	0.000982776	1.52785	3.95e-07	0.932948	0.000888108	1.15336	0.000330994		2.45944e-20	1.44575	49.3802
Unknown	Unknown MST 101		-0.0400213	316.395	-0.0443094	306.248	0.438379	263.886	0.382747	137.984		101.271	0.0158891	191.943
Unknown	Unknown MST 103		-0.184531	46.3985	-0.10534	220.695	0.327137	105.695	0.338639	95.757		239.284	2.7895e-07	21.212
Unknown	Unknown MST 104		0.66222	202.853	0.328693	83.2598	0.929609	18.4651	0.759354	51.9061		3.63218	266.124	163.602
Unknown	Unknown MST 96		0.912524	1.26e-05	0.709255	0.014411	1.00459	0.0136546	1.15976	0.000109521		9.04925e-20	1.02913e-13	168.292
Unknown	Unknown MST 211		1.28849	2.64e-05	1.81564	6.99e-07	1.6834	1.48e-05	1.35338	0.00267217		1.42053e-19	172.576	115.618
Unknown	Unknown MST 102		1.31767	0.000708712	1.19028	0.0454033	0.932061	0.000855481	1.41886	2.01e-05		2.74788e-19	0.00462445	147.57
Unknown	Unknown MST 108		0.381868	103.468	-0.112248	291.246	0.216517	77.9527	0.952843	0.327704		0.244102	0.130809	13.8331
Unknown	Unknown MST 95		1.62726	0.0179825	1.24606	0.00174054	1.09883	0.00267597	2.12406	1.05e-05		3.13456e-19	0.0473245	33.8277
Unknown	Unknown MST 86		1.2231	0.000856124	1.58069	0.000245709	1.29395	0.000683248	0.818738	0.00821464		5.88173e-19	2.53759	92.6716
Unknown	Unknown MST 63		2.69779	7.9e-06	1.72808	0.0431804	1.94094	4.47e-06	1.74255	0.00306129		1.3205e-18	38.234	165.549
Unknown	Unknown MST 112		0.490159	11.8183	0.0199065	299.144	-0.35487	265.299	0.173039	156.896		21.0984	2.00465e-07	227.518
Unknown	Unknown MST 113		0.240193	48.1233	-0.132476	161.211	0.302904	29.1026	0.157738	165.449		27.7212	2.88225	135.267
Unknown	Unknown MST 114		0.388997	159.371	-0.488593	29.9979	0.294959	111.047	0.2715	108.54		304.32	0.036278	49.4982
Unknown	Unknown MST 116		0.0279733	124.456	-0.458786	243.529	-0.353789	108.799	-0.433576	66.2349		132.515	0.0280005	40.6957
Unknown	Unknown MST 118		-0.0413324	91.9359	-0.420958	143.789	-0.37262	42.9172	0.399314	33.3715		246.378	0.0487228	71.3888
Unknown	Unknown MST 169		1.22678	3.14e-05	1.51912	4.26e-07	1.61808	0.0492799	1.02205	0.000157823		1.07071e-17	1.75793e-09	70.0296
Unknown	Unknown MST 72		2.13814	8.25e-06	2.39878	3.5e-07	1.37111	0.07313	1.07829	0.0531196		2.48875e-17	230.266	0.00418402
Unknown	Unknown MST 3		0.973516	0.00264766	0.783453	0.0169536	0.564683	0.0140162	0.917618	4.94e-05		3.09935e-17	172.926	78.2045
Unknown	Unknown MST 122		-0.375987	86.0674	-1.00843	0.0770236	-0.57396	10.6886	0.361593	77.1972		0.887716	0.0552511	14.4217
Unknown	Unknown MST 129		0.94199	0.000124959	0.559513	0.00764711	1.03607	0.000116272	1.05104	0.000190092		8.24511e-17	1.70066e-10	196.605
Unknown	Unknown MST 54		1.98585	6.29e-05	2.50765	3.52e-06	1.36787	0.255544	1.06811	0.0111811		9.08794e-17	317.451	0.596144
Unknown	Unknown MST 126		0.156149	34.5845	0.0973951	258.295	0.462384	132.728	0.246403	87.5875		11.7371	0.298821	283.103
Unknown	Unknown MST 127		0.38851	1.77826	0.391885	14.8762	0.710642	2.98842	0.197562	140.678		0.0251213	9.61972	200.304
Unknown	Unknown MST 128		-0.0620355	69.4257	0.267805	273.866	0.237949	97.6087	0.433448	17.9677		4.95579	0.233585	112.931
Unknown	Unknown MST 168		1.51278	4.18e-06	1.18596	9.27e-05	0.397792	4.0397	1.32803	0.00366493		1.0363e-16	6.27416	1.59905
Unknown	Unknown MST 130		0.106738	218.706	0.745173	13.2813	-0.492485	82.7108	-0.000947356	320.142		24.1009	1.19267e-42	68.5703
Unknown	Unknown MST 131		0.145443	168.039	-0.0207251	257.348	0.554113	18.2253	-0.0314755	130.759		21.6706	97.8743	77.1911
Unknown	Unknown MST 132		0.194956	310.617	-0.170895	57.664	-0.510811	72.5674	0.0346637	301.132		50.1858	1.98001e-44	36.9101
Unknown	Unknown MST 133		-0.773571	147.513	0.771925	70.7782	-0.326132	199.557	-0.213502	124.412		258.319	22.7426	241.372
Unknown	Unknown MST 134		-0.709168	0.998724	-0.950335	0.588303	-0.0652922	142.165	0.0261337	286.658		0.341036	54.9052	2.56685
Unknown	Unknown MST 182		-0.979495	1.51e-06	-0.911347	0.071907	-1.06282	0.00338678	-1.34101	0.000421464		1.64298e-16	1.10437	12.6869
Unknown	Unknown MST 148		1.26372	0.000209668	0.568456	0.256845	0.997684	0.00326278	0.868107	5.47e-05		1.88093e-16	44.6777	111.264
Unknown	Unknown MST 137		1.05527	0.000777123	0.534907	50.9806	0.60912	51.0732	0.696355	0.00820755		25.9645	0.145391	131.355
Unknown	Unknown MST 138		0.255729	86.0149	0.132138	309.722	0.806223	11.1468	0.433456	8.34875		0.296879	0.00691241	17.1666
Unknown	Unknown MST 139		-0.294368	18.938	-0.04691	198.61	0.229892	39.6919	0.603518	0.927157		100.579	0.133665	0.348314
Unknown	Unknown MST 14		0.862077	0.140263	0.164925	178.355	0.28223	36.6231	0.713608	4.06003		0.0102035	0.0029317	217.458
Unknown	Unknown MST 216		1.45224	3.59e-06	1.23474	0.00857407	0.872736	0.889311	1.12314	0.0468475		2.15817e-16	1.6225e-40	50.2211
Unknown	Unknown MST 194		0.996889	0.000471137	1.52542	4.05e-05	0.616176	1.12366	1.15229	0.12161		6.16707e-16	9.51423e-37	34.8241
Unknown	Unknown MST 111		2.12166	4.93e-05	1.40671	0.00147208	2.14237	0.201625	1.99956	0.0100314		6.53229e-16	0.0125113	188.492
Unknown	Unknown MST 67		1.14763	0.0346295	0.98648	0.00723297	1.08364	0.0142311	1.4912	0.000167553		7.26314e-16	11.2598	261.327
Unknown	Unknown MST 188		0.94248	0.000254775	0.907031	0.00361121	0.914443	0.0913865	0.914587	0.0102356		7.38812e-16	25.9724	223.445
Unknown	Unknown MST 145		0.625752	0.774911	-0.152281	261.918	0.309313	127.467	-0.0332074	154.852		6.0212	310.559	134.113
Unknown	Unknown MST 141		0.719384	0.000540082	0.482155	0.0112937	0.931863	0.000442022	0.643039	0.0375434		1.46903e-15	275.768	52.1189
Unknown	Unknown MST 29		1.06016	0.000539118	0.911221	0.000130167	1.08261	0.204598	0.817761	0.00439906		1.50792e-15	231.669	152.423
Unknown	Unknown MST 93		0.797265	0.0339023	0.410391	0.106958	1.20937	0.000801848	1.29611	0.000375493		3.47928e-15	0.000391945	1.78117
Unknown	Unknown MST 149		0.0443804	188.731	0.00781204	275.293	0.371745	14.505	0.357034	16.4241		29.4172	12.4688	73.4124
Unknown	Unknown MST 34		2.00201	3.86e-06	1.38393	0.00778375	1.09483	0.400336	1.0525	0.00429304		4.41524e-15	3.60461	1.75637
Unknown	Unknown MST 18		1.7459	1.48e-05	1.39148	0.00304418	0.751183	0.0761819	1.19634	0.0281879		8.15334e-15	3.24818	1.05266
Unknown	Unknown MST 154		0.255027	12.0448	0.394084	3.17554	0.285897	10.4869	0.0503518	167.503		0.225561	236.318	98.0059
Unknown	Unknown MST 150		1.10984	0.00311092	1.41144	0.00441985	0.733531	0.238258	1.05566	0.000382369		2.27982e-14	3.22192	77.1519
Unknown	Unknown MST 71		0.914312	5.41e-05	0.696128	0.192072	0.539073	0.734168	0.714868	3.78e-05		2.81435e-14	5.7946e-06	146.617
Unknown	Unknown MST 157		-0.0186515	30.2944	-0.496631	13.9483	0.0688093	164.273	-0.0712797	92.8874		148.838	58.1655	1.09549
Unknown	Unknown MST 158		0.824972	0.113361	0.127167	76.6936	-0.27295	187.338	0.54016	0.139631		7.53512	71.3251	53.3364
Unknown	Unknown MST 159		-0.159812	75.2029	-0.10248	177.131	0.26676	64.3145	-0.000514236	190.555		322.6	4.29177e-12	91.0666
Unknown	Unknown MST 16		-0.133821	59.5704	0.194182	145.762	-0.152932	125.739	0.0732666	114.742		36.8226	0.0127801	143.233
Unknown	Unknown MST 153		2.0312	1.3e-09	0.942928	0.00799791	0.889967	0.536758	0.969041	5.43e-05		3.01083e-14	18.0549	3.82149
Unknown	Unknown MST 162		0.259012	15.5976	0.062417	283.068	0.581225	0.929245	0.392321	9.04537		0.125538	68.4841	26.497
Unknown	Unknown MST 163		2.46124	46.8865	-0.00330002	167.918	2.30483	29.2019	-0.397625	281.256		65.0294	306.824	290.04
Unknown	Unknown MST 165		-0.217988	195.864	0.900319	0.449132	-0.315639	25.2464	-1.92211	0.032006		6.66527	206.314	0.00782246
Unknown	Unknown MST 166		0.0620455	170.342	-7.68766e-05	177.931	0.396851	10.153	0.276303	50.986		4.05922	178.22	58.7117
Unknown	Unknown MST 167		0.545114	10.765	0.584809	4.05342	0.437763	242.338	-0.0255537	259.753		4.96523	11.3786	25.9002
Unknown	Unknown MST 177		0.886656	90.6526	1.6768	0.124488	-0.0919173	85.8804	-1.17778	2.48562		220.295	300.966	0.0171342
Unknown	Unknown MST 17		0.72602	0.847348	0.803139	0.0013238	0.742087	124.153	0.197612	47.0375		0.0164519	18.9823	67.6797
Unknown	Unknown MST 170		0.196341	176.005	1.68808	22.265	-0.0741955	155.896	0.371977	53.3473		20.6722	14.8243	56.0847
Unknown	Unknown MST 172		1.03587	317.049	0.0766106	206.076	-0.588964	15.8446	-1.07225	3.52535		3.06101	25.8	21.8834
Unknown	Unknown MST 173		0.547272	0.0926866	0.532763	5.18055	-0.168794	302.626	-0.0333742	268.241		2.87963	273.48	1.97147
Unknown	Unknown MST 174		0.329737	90.789	-0.566006	15.2875	-0.902917	14.747	-0.851731	0.171072		0.120899	10.8732	1.7438
Unknown	Unknown MST 155		0.889404	0.00211588	0.68015	0.0172087	0.630172	0.0272329	0.645201	0.00101355		7.4319e-13	8.2763e-05	282.554
Unknown	Unknown MST 181		1.11334	0.0702949	1.04148	0.0998652	2.0739	0.000972457	2.40658	0.000322323		9.78948e-13	50.7095	0.576229
Unknown	Unknown MST 37		3.83727	2.97e-11	4.64931	8.24e-09	2.66137	5.48e-06	2.23449	1.72e-05		1.05898e-26	36.6209	0.018329
Unknown	Unknown MST 69		0.86295	0.148306	0.668304	0.0172322	0.761714	0.157047	0.940694	0.000250663		1.59572e-12	124.975	313.826
Unknown	Unknown MST 171		1.20732	2.16e-05	1.34677	0.00408464	0.940384	0.507742	0.911106	0.083826		1.67216e-12	20.6817	223.12
Unknown	Unknown MST 75		1.44753	0.00462189	1.39162	3.66e-05	0.572209	0.439162	0.347289	2.85385		3.14676e-12	200.892	0.133146
Unknown	Unknown MST 176		0.832598	0.000212816	0.663264	0.00159236	0.542573	1.05305	0.453566	0.065279		3.50985e-12	0.0420788	0.895255
Unknown	Unknown MST 183		0.589717	0.763068	0.328832	48.5916	0.364247	14.9874	0.451661	2.96723		0.0941349	48.7501	75.7876
Unknown	Unknown MST 70		1.08742	0.00197644	0.394537	11.6719	0.652553	0.224211	1.19145	3.25e-05		1.36314e-11	324.256	125.879
Unknown	Unknown MST 53		0.797452	0.362765	0.410057	0.826852	0.819019	0.00586597	0.914327	0.0113185		1.66723e-11	232.918	34.8785
Unknown	Unknown MST 19		-0.162168	292.965	0.167463	74.5001	0.057788	307.684	-0.0105096	135.948		77.5452	1.33609	264.975
Unknown	Unknown MST 190		0.541538	0.00151813	0.952207	0.000734832	-0.116328	236.828	-0.309597	193.113		24.9266	2.49795e-08	89.2931
Unknown	Unknown MST 142		0.54585	0.0176331	0.426203	0.971487	0.833916	0.0429186	0.548758	0.189434		1.67377e-10	187.984	95.1494
Unknown	Unknown MST 217		1.31395	7.22e-06	0.706005	0.00290975	0.495015	5.74269	0.456023	5.76406		2.87647e-10	0.000615723	3.82607
Unknown	Unknown MST 106		0.942786	0.613858	0.85334	1.39599	0.639184	0.51088	1.3398	0.00212315		3.42394e-10	0.488077	60.8643
Unknown	Unknown MST 135		1.18622	0.00118901	1.20595	0.00570787	0.904697	0.0437754	1.00719	0.00483754		5.14759e-10	1.45363e-38	327.535
Unknown	Unknown MST 109		0.980804	1.70761	0.921271	1.41512	0.588687	0.940676	1.39691	0.00138336		8.12101e-10	0.646113	54.2284
Unknown	Unknown MST 20		0.958145	0.0784168	0.628265	0.947789	0.349391	5.30164	0.741908	0.00089343		9.23901e-10	123.578	202.489
Unknown	Unknown MST 147		0.87355	0.0134807	1.00305	0.000475667	0.847114	0.00134586	0.420702	1.05892		1.8645e-09	10.3204	5.39048
Unknown	Unknown MST 195		1.10725	0.219657	0.792732	0.000212523	0.739517	0.901738	0.667011	0.013771		1.91585e-09	80.8929	39.0548
Unknown	Unknown MST 121		0.115805	56.9565	0.75091	0.00655691	1.12048	0.0878074	1.78732	0.0462216		2.60726e-09	1.71718e-18	1.43666
Unknown	Unknown MST 204		0.480233	12.9656	0.739406	0.18197	0.673547	2.72216	0.678325	0.0144146		1.08451	1.96018e-09	307.891
Unknown	Unknown MST 206		0.321415	16.9672	0.170413	58.3741	1.99063	6.13e-06	0.299493	8.52716		1.04355	2.55281e-08	121.58
Unknown	Unknown MST 175		2.15014	3.61e-08	1.61002	3.21e-05	0.964308	0.00091782	1.07702	0.000317728		1.95399e-24	152.892	0.0196197
Unknown	Unknown MST 208		1.34036	0.000112245	1.00965	0.000141811	0.229675	52.4451	0.90556	0.00169279		2.67139	2.19385e-06	74.1955
Unknown	Unknown MST 209		0.253968	181.065	0.49377	12.1195	0.956278	5.00268	0.231108	115.286		0.749248	3.99036	153.405
Unknown	Unknown MST 21		0.582729	4.30135	0.133413	118.308	-0.379412	35.8734	-0.295354	192.442		287.369	0.123473	5.17442
Unknown	Unknown MST 210		0.166191	175.691	0.312455	68.0607	0.79424	102.573	-0.0186849	228.734		111.228	46.7211	177.359
Unknown	Unknown MST 100		1.55911	6.5e-08	1.5672	5.8e-06	1.6293	3.07e-05	0.662819	2.06838		7.98285e-09	1.93109e-09	115.029
Unknown	Unknown MST 214		0.745193	0.125544	0.620799	0.0638067	0.471579	41.0678	0.575212	7.66233		0.732033	2.00446e-12	53.8059
Unknown	Unknown MST 215		0.560762	16.0393	0.619075	30.7102	0.33835	17.9412	0.400467	46.8967		0.28573	244.723	150.484
Unknown	Unknown MST 201		1.48001	0.0160783	0.768623	1.81826	1.31181	0.291663	0.743427	0.621211		1.01304e-08	6.43264	317.89
Unknown	Unknown MST 218		0.517933	4.20638	0.26989	17.5141	1.24294	0.0601157	0.355478	1.97482		56.5806	1.17785e-07	222.321
Unknown	Unknown MST 219		0.45526	64.8098	0.0891637	286.446	0.668846	60.5999	-0.070802	225.65		84.282	300.417	205.173
Unknown	Unknown MST 185		0.525457	0.0634844	0.34827	2.64313	0.658191	2.43659	0.794076	0.0015325		3.2616e-08	3.86202e-05	38.8601
Unknown	Unknown MST 220		0.282169	182.161	0.109671	221.361	0.225057	220.737	-0.0139696	233.003		236.35	233.059	181.288
Unknown	Unknown MST 221		-0.184977	199.366	0.0873655	236.097	0.309089	117.859	-0.53663	18.6225		121.827	41.7607	240.091
Unknown	Unknown MST 222		0.661291	42.0793	0.0733211	295.684	0.204189	152.044	-0.297507	167.527		144.418	285.73	89.8278
Unknown	Unknown MST 192		0.810487	0.0215314	0.639349	0.00517335	0.58949	1.23917	0.487128	0.336363		3.40302e-08	97.5366	167.145
Unknown	Unknown MST 224		0.742126	94.423	0.189181	40.4796	0.180744	178.976	-0.159903	175.088		114.352	32.0129	33.5981
Unknown	Unknown MST 225		0.610747	35.647	0.904642	58.422	0.423862	155.582	-0.335097	51.1112		63.5302	172.595	8.98554
Unknown	Unknown MST 226		0.201936	25.3776	0.734977	6.02105	-0.0145875	299.693	-0.0888127	292.509		11.4971	0.0318834	15.6401
Unknown	Unknown MST 23		-0.318143	25.2396	-0.403767	37.1686	-0.346211	80.7714	0.200651	180.406		28.5852	282.711	46.3787
Unknown	Unknown MST 24		0.265882	45.4848	-0.0479503	308.844	0.176957	2.63164	0.343404	34.4324		0.663712	0.123888	64.6857
Unknown	Unknown MST 25		-0.464193	3.85782	-1.07317	0.145244	-0.484307	110.01	-0.147893	34.7027		0.043448	6.183e-09	23.3181
Unknown	Unknown MST 26		0.350633	27.9337	0.250416	60.4778	0.0784467	313.897	-0.00856709	168.136		182.568	186.919	39.7328
Unknown	Unknown MST 140		0.738899	0.0291004	0.160793	20.8054	0.907509	0.000885449	0.710783	0.0131096		3.58222e-08	18.6003	66.1945
Unknown	Unknown MST 22		-0.673833	0.466552	-0.676458	1.26452	-0.448218	2.52478	-0.907081	0.00625806		4.21446e-08	10.2543	216.666
Unknown	Unknown MST 202		1.1516	2.07e-06	1.05707	0.00260661	0.52742	13.4318	0.504973	0.0632188		7.09837e-08	5.26783e-28	9.78092
Unknown	Unknown MST 30		0.160581	52.0366	0.356115	23.8534	0.386824	58.8477	0.522783	3.77065		0.389325	116.655	147.007
Unknown	Unknown MST 186		-0.71651	41.0863	-0.752028	1.29557	-1.33153	0.000925632	-0.923197	0.0167477		8.51038e-08	0.315074	17.7667
Unknown	Unknown MST 59		0.602176	4.44782	1.00745	0.193259	0.546239	13.9783	1.01555	0.00814822		8.59281e-08	147.351	206.767
Unknown	Unknown MST 196		4.24263	0.0147651	3.04226	5.05373	0.686611	1.11658	1.40641	1.15316		1.96705e-07	0.00124535	2.16735
Unknown	Unknown MST 184		1.09047	4.37e-05	1.11577	0.501317	0.784373	6.12024	0.908941	0.393156		3.67611e-07	6.20718	302.503
Unknown	Unknown MST 36		0.409971	34.8148	0.72311	1.27832	0.60687	8.38949	0.152072	36.3146		0.0273746	31.7057	264.203
Unknown	Unknown MST 203		1.04375	0.0986805	0.463685	2.50725	0.658202	0.08484	0.530471	0.237025		5.13234e-07	40.7238	189.823
Unknown	Unknown MST 38		0.403206	0.986777	0.198826	35.7098	0.266353	22.4089	0.246099	12.4611		0.0105484	270.275	152.745
Unknown	Unknown MST 39		0.503389	10.6854	0.310199	32.4284	0.38355	4.11852	0.199431	41.2724		0.673573	2.53521e-17	311.885
Unknown	Unknown MST 4		0.475128	85.5674	0.739623	0.0462854	0.148728	120.428	0.673701	3.00333		0.0637783	18.8248	100.722
Unknown	Unknown MST 40		0.233721	84.2496	0.5455	2.57143	0.479777	15.3203	0.0875914	118.503		0.133699	82.8147	127.977
Unknown	Unknown MST 42		0.0423933	211.619	-0.158371	194.995	-0.255047	149.235	-0.027129	298.394		188.529	252.741	242.735
Unknown	Unknown MST 43		0.242954	185.818	-0.0138003	156.402	0.360882	36.1248	0.158685	115.255		48.613	1.74584e-15	182.732
Unknown	Unknown MST 45		0.41127	75.1546	0.0483949	53.4597	0.607887	7.23771	0.249808	40.8908		0.293945	234.15	125.475
Unknown	Unknown MST 46		0.950124	1.0432	0.549635	8.56319	-0.1338	277.124	-0.401779	179.284		9.61064	3.32846	0.530373
Unknown	Unknown MST 35		0.973071	0.00538655	0.555233	11.3313	0.937228	4.92604	0.731177	0.0164178		2.53439e-06	0.412844	197.714
Unknown	Unknown MST 207		0.555813	0.0598966	1.07808	0.000953816	0.33156	15.9258	0.390534	12.2415		2.80386e-06	129.537	3.65346
Unknown	Unknown MST 62		0.684878	0.0407138	0.273424	17.6953	0.46956	3.46641	0.39991	1.47722		4.83449e-06	0.000479084	276.336
Unknown	Unknown MST 5		0.604033	84.9727	-0.857299	12.7155	-0.677348	19.4465	-0.327499	168.945		24.6293	50.0759	323.79
Unknown	Unknown MST 33		0.470238	9.35448	0.663356	2.27489	0.776512	0.677591	0.438432	0.448476		4.90696e-06	130.931	106.213
Unknown	Unknown MST 2		0.662227	8.55459	0.575189	1.65871	0.759016	0.737424	0.562967	0.943346		7.16008e-06	88.6014	180.697
Unknown	Unknown MST 187		0.487332	7.10793	0.802631	0.1216	0.455827	14.511	0.808801	0.34403		7.93935e-06	4.60203e-13	114.463
Unknown	Unknown MST 123		1.5621	0.00614605	0.836531	12.7761	0.701255	11.6536	0.899938	1.25336		8.12477e-06	136.315	66.0471
Unknown	Unknown MST 55		1.82527	0.00753218	-0.118899	114.468	0.164178	235.468	0.747649	7.41186		0.0126195	0.373769	47.7452
Unknown	Unknown MST 13		0.902644	0.00536863	0.51903	19.7028	0.339427	4.91586	0.493294	1.69413		9.26965e-06	0.465181	86.5793
Unknown	Unknown MST 136		-0.239266	24.906	0.849782	0.54019	0.616622	0.0102042	0.993291	0.000787613		1.04409e-05	2.17142e-12	5.59227
Unknown	Unknown MST 58		0.835525	5.84621	0.233063	178.196	0.224433	126.322	0.538897	14.4714		1.20919	53.4624	315.59
Unknown	Unknown MST 11		-0.295384	0.194395	-0.722592	0.150784	-0.395499	0.307258	-0.0498947	65.1584		1.19053e-05	8.48575	46.6449
Unknown	Unknown MST 77		0.802126	2.51644	0.864956	11.4953	0.493638	2.69963	0.890261	1.28447		1.4235e-05	3.67779	105.501
Unknown	Unknown MST 60		0.332226	24.8574	0.0683553	316.19	-0.730061	99.4454	0.86005	63.9734		46.9855	9.56081	161.347
Unknown	Unknown MST 94		4.90204	7.82e-13	5.37648	2.37e-13	4.17342	6.5e-09	3.88451	7.45e-12		1.26739e-47	0.000387813	0.0240621
Unknown	Unknown MST 50		1.65862	0.0164834	0.570142	31.5947	0.28026	17.8629	1.43568	0.943192		1.52573e-05	50.9089	121.911
Unknown	Unknown MST 180		0.539237	0.000244094	0.389193	1.74091	0.403206	8.48817	0.199559	24.0832		1.82783e-05	76.6507	19.377
Unknown	Unknown MST 91		1.00634	0.0187705	0.706138	0.126815	0.582601	8.82354	0.243885	91.7395		2.70725e-05	0.22838	0.760601
Unknown	Unknown MST 80		3.10711	0.000401015	3.2324	7.59883	3.54296	0.0219838	0.382414	122.577		2.78544e-05	83.5583	210.879
Unknown	Unknown MST 32		0.926752	0.101837	1.12432	0.0337865	0.537978	101.492	0.680434	1.30754		3.27825e-05	148.694	7.55343
Unknown	Unknown MST 10		-0.38922	0.485451	-0.729032	0.100009	-0.544355	1.06081	0.000115057	83.6415		6.15801e-05	9.41943	48.046
Unknown	Unknown MST 99		2.2215	3.23796	3.03147	6.88198	2.43766	0.0674956	0.896214	21.8274		7.41452e-05	296.97	311.594
Unknown	Unknown MST 200		0.275416	20.3635	0.617686	0.312504	0.838919	0.00362184	0.57521	0.244235		0.000138304	37.0786	101.522
Unknown	Unknown MST 223		-1.1263	0.719495	-0.147409	130.651	-0.522401	13.9823	-0.810111	0.171686		0.00024603	0.0568845	51.1579
Unknown	Unknown MST 105		0.70848	0.00369105	0.718743	0.137973	1.1618	0.00796746	0.941502	0.0084251		0.000462157	0.323915	137.512
Unknown	Unknown MST 78		2.03949	16.0077	3.77105	73.7717	3.9712	0.494397	1.05929	228.254		0.32566	110.894	321.378
Unknown	Unknown MST 107		2.11614	6.56e-05	1.26998	0.0494982	0.798176	1.07583	1.05981	0.0881386		1.08543e-13	0.0489168	0.0459164
Unknown	Unknown MST 8		0.1214	250.652	-0.0573919	228.318	-0.289339	16.2245	0.0772071	192.77		95.8366	48.8748	81.3827
Unknown	Unknown MST 27		0.479983	0.0308411	0.571369	0.415976	0.548734	0.116367	0.276864	25.4587		0.000647075	4.72291e-11	224.553
Unknown	Unknown MST 6		0.255754	32.8235	0.504842	5.07258	0.207499	6.04116	0.417462	1.38645		0.000672137	297.12	245.654
Unknown	Unknown MST 82		0.0266479	51.2367	0.397203	98.3722	0.548878	22.4186	0.185161	12.1575		0.802349	0.208214	196.649
Unknown	Unknown MST 189		0.640589	0.0239455	1.04097	1.61e-05	0.299755	14.5981	0.266144	25.5014		0.00105917	1.74969e-07	0.939649
Unknown	Unknown MST 84		0.971936	10.9993	0.725465	0.0273789	0.95053	0.560074	0.678761	0.0245349		0.0973543	1.8966e-18	230.527
Unknown	Unknown MST 213		1.05566	0.782366	1.27971	2.6362	0.956118	49.5314	1.03965	1.4395		0.00134748	275.383	67.348
Unknown	Unknown MST 156		1.97433	0.000633299	0.609898	5.00862	0.200358	22.0043	0.215026	182.926		0.00141126	4.42777	0.109891
Unknown	Unknown MST 87		0.413931	16.8868	0.133839	95.89	0.222937	308.01	-0.316221	322.342		82.4792	8.27901	70.6626
Unknown	Unknown MST 88		0.260787	25.0128	0.0660835	271.466	0.0912276	27.1604	0.358957	94.4947		13.4036	119.002	276.578
Unknown	Unknown MST 12		-0.384047	1.83823	-0.841999	0.549385	-0.626364	1.64785	0.0334758	108.745		0.00210465	7.69663	102.146
Unknown	Unknown MST 9		-0.25091	10.8067	-0.671965	0.543983	-0.40905	3.02431	0.0146896	127.159		0.0158429	23.1423	112.625
Unknown	Unknown MST 7		0.815637	0.291549	1.01601	0.362806	0.579241	31.3411	0.425683	43.2777		0.00234263	3.17487	6.10046
Unknown	Unknown MST 164		1.84844	4.75e-09	1.20604	0.00103125	0.970737	0.118715	0.398608	33.7723		0.00239604	8.25706e-08	18.9718
Unknown	Unknown MST 81		1.17682	0.0226691	0.535373	2.45734	1.04671	23.2545	0.724648	15.7625		0.00249189	31.7025	239.916
Unknown	Unknown MST 92		0.792524	21.7172	0.724363	3.53946	0.608119	0.877172	0.372268	36.7608		0.00366311	128.834	157.324
Unknown	Unknown MST 44		0.697751	9.64726	0.678831	16.0038	1.21146	4.56726	0.992069	13.5285		0.00496563	251.313	193.506
Unknown	Unknown MST 98		0.149124	197.606	-0.140747	308.591	0.208703	134.18	0.278353	30.968		9.62309	0.000870571	55.2694
Unknown	Unknown MST 56		0.202576	28.9798	0.49612	1.52126	0.329776	9.8145	0.342433	2.66477		0.00621087	1.13149	288.214
Unknown	Unknown MST 76		0.0811789	31.7371	-0.217272	225.15	0.518542	1.26306	0.551953	3.0376		0.0073438	0.231027	17.867
Unknown	Unknown MST 15		0.757341	0.184205	0.210425	92.3229	0.73503	0.594888	0.350811	161.583		0.00771666	218.686	172.236

## Sheet: Roots
				Log2 ratio of Drought vs Well-Waterd conditions per genotype									2 way ANOVA with interaction
Category	Metabolite		p-value with Bonferroni correction of respecitve abosulte values										p-value with Bonferroni correction.
			Light grey p <0,05; dark grey p<0,01										Light green p<0,05; dark green p<0,01
			Dular		N22		IR64		IR74			E	F	G
			log2 ratio	p-value	log2 ratio	p-value	log2 ratio	p-value	log2 ratio	p-value		Treatment	Genotype	Interaction
Known	Adenine		1.59783	3.53e-08	0.567399	0.273205	1.1603	0.000450038	1.49342	0.0844776		8.25518e-17	224.346	297.01
Known	Raffinose		2.65567	3.09e-13	2.32807	5.27e-16	3.87035	8.88e-19	4.74942	4.2e-14		2.57038e-60	71.2731	2.29101e-14
Known	Adenosine-5-monophosphate		0.561369	1.45158	0.370589	47.8131	0.545584	1.21369	-0.210464	75.7071		0.794844	139.565	33.6966
Known	Adipic acid		1.37468	6.34e-10	1.14928	3.92e-08	1.39753	1.05e-09	1.32708	2.8e-09		2.68079e-39	236.111	9.16871
Known	Adipic acid, 2-amino-		3.54743	1.31e-17	2.4007	1.37e-13	3.2209	1.89e-15	3.90025	9.39e-09		2.09638e-51	4.03197	64.6467
Known	Alanine		-0.47601	0.0219424	-0.459981	178.893	-0.645232	0.140999	-0.823257	0.0731215		0.000223678	17.7351	22.9774
Known	Alanine, beta-		1.4926	1.45e-09	1.28168	4.9e-07	1.574	6.86e-11	2.07252	7.85e-10		1.01305e-39	284.397	32.9475
Known	Allantoin		3.33824	3.86e-12	5.29717	1.22e-14	3.47434	2.88e-08	2.27731	2.75e-06		3.55649e-35	0.0879881	0.201411
Known	Arabinonic acid		0.0249836	121.199	-0.211975	17.5327	0.00600652	217.474	0.283173	17.2425		139.596	0.00112413	14.8292
Known	Arabinose		-2.12667	2.89e-06	-2.2623	4.43e-05	-1.61917	0.000190686	-1.13741	4.1474		2.94821e-18	0.0259838	2.19126
Known	Arginine		2.35645	2.28e-13	1.33455	3.52e-06	2.38684	7.08e-13	1.78145	0.00198991		2.82382e-32	1.06805	224.285
Known	Ascorbic acid		1.76551	6.51e-14	0.96858	4.93e-06	1.10348	2.05e-05	0.927464	5.06e-05		1.51946e-28	15.7081	5.70379
Known	Asparagine		5.51832	1.15e-16	5.51539	4.7e-17	4.94866	1.52e-14	4.56969	1.4e-07		2.34501e-56	5.31055	0.491881
Known	Aspartic acid		3.1807	1.51e-17	2.5923	1.08e-16	2.89566	2.3e-16	2.74795	1.15e-11		3.80827e-61	0.0034629	76.6326
Known	Uridine		6.38995	7.12e-21	5.52899	9.27e-18	3.12477	1.64e-11	4.2063	1.46e-12		2.22177e-63	20.5311	5.30692e-11
Known	Butanoic acid, 4-amino-		0.553733	0.00246747	1.08989	0.000164175	1.25557	1.19e-05	1.99013	1.46e-07		1.5239e-24	50.0101	0.143521
Known	Cadaverine		-0.654431	0.011258	-1.74467	2.1e-06	-0.893015	0.00153579	0.725357	14.2508		0.0103962	0.534693	0.736681
Known	Calcium		0.139742	106.422	-0.252597	4.981	-0.0698373	224.065	0.194514	3.02894		210.733	0.0996473	27.6783
Known	Chloride		-0.0476095	101.952	0.326414	0.345067	-0.686955	5.1e-09	-0.451401	0.1298		0.00117344	35.1253	3.63386e-08
Known	Cinnamic acid, 4-hydroxy-, trans-		0.990498	6e-11	0.835761	2.6e-06	0.744037	5.42e-05	1.1697	7.12e-08		7.06016e-32	45.9807	175.505
Known	Butanoic acid, 2-amino-		1.77104	4.41e-11	1.71113	4.27e-08	0.821176	2.8e-05	0.911031	0.0887863		2.06298e-28	1.43561	5.33995e-06
Known	Cytidine		2.93457	7.52e-21	2.6473	1.16e-16	1.79238	7.58e-07	2.03435	2.53e-12		8.80549e-29	0.00605714	1.08957
Known	Malic acid (3TMS)		-0.970826	5.96e-08	-2.33093	2.37e-12	-0.882486	0.00369764	-0.0302235	66.6673		9.35226e-19	1.87711e-13	2.1772e-05
Known	Erythritol		1.12712	4.7e-06	1.55397	2.75e-07	1.99361	0.00256275	1.17888	0.000144456		8.92122e-22	268.347	268.539
Known	Erythronic acid		-0.106686	34.9401	-0.284588	15.6617	-0.0630711	268.042	0.14839	249.619		68.5991	5.93558e-09	23.4956
Known	Ferulic acid, trans-		0.491601	0.403216	0.466836	10.4201	0.609597	2.02458	1.02706	0.00335909		6.90792e-08	22.9856	54.2022
Known	Fructose (1MEOX) (5TMS) MP		-1.27835	7.2e-07	-2.23305	2.04e-07	-1.63588	0.000166069	-0.901631	36.991		3.94228e-16	1.11858e-11	2.74736
Known	Fructose-6-phosphate		0.918633	1.98e-06	-0.156863	89.7657	1.13293	1.39e-07	0.963407	0.0450577		1.86159e-09	2.23099e-08	0.109007
Known	Fumaric acid		0.108409	89.0084	-0.524869	2.09277	0.227049	8.36393	0.510875	0.842701		11.8584	0.131571	0.12587
Known	Galactaric acid		0.851653	4.77e-07	-0.0326193	322.19	1.38661	7.04e-06	1.46521	3.77e-05		2.20137e-06	239.048	0.496652
Known	Galactinol		3.34576	1.28e-17	2.96055	8.17e-17	2.80931	2.04e-14	3.09633	3.16e-22		3.93343e-65	56.1503	63.0002
Known	Sulfate		0.712008	0.000121357	0.965393	1.2e-08	-0.0337749	71.7797	0.372878	0.000882165		5.77272e-16	5.96406	0.000267745
Known	Glucopyranose		1.3347	7.78e-12	1.26881	1.85e-08	0.715538	0.000940638	1.26323	8.48e-10		2.35606e-32	72.8207	97.1995
Known	Glucosamine, N-acetyl-		-0.335642	0.0864758	-1.05608	0.000133674	-0.711499	0.0441178	-0.785104	2.95311		1.09291e-10	0.582948	199.647
Known	Glucose		-1.02606	0.000276038	-2.41883	1.65e-07	-1.68367	0.000592656	-0.447587	96.7841		2.73263e-13	6.99534e-17	3.69108
Known	Glucose, 1,6-anhydro-, beta-		0.987135	3.21e-09	0.88105	9.07e-07	0.951124	1.04e-08	1.19352	8.16e-15		1.70594e-40	275.372	31.3413
Known	Glucose-6-phosphate		1.32988	4.2e-08	0.10115	181.468	1.58198	1.39e-08	1.24046	0.0278842		5.20944e-15	7.36916e-07	0.344503
Known	Glutamic acid		2.12618	3.87e-19	1.56437	2.05e-11	2.22007	1.73e-13	1.62232	4.31e-07		2.19079e-48	40.1616	186.772
Known	Glutamine		2.82583	7.01e-14	2.34279	3.08e-08	3.05313	1.14e-14	2.12544	0.00789554		1.26737e-35	284.069	128.728
Known	Glutaric acid, 2-oxo-		0.250298	2.24867	-0.343929	7.62978	0.194185	74.518	0.223182	126.955		184.765	1.30544e-05	32.6183
Known	Adenosine, 5-methylthio-		0.278597	18.958	-0.346256	0.218125	0.986994	0.00219427	0.321641	11.2826		1.59744	0.0218456	0.000894149
Known	Glyceric acid		-1.00588	5.03e-07	-1.08841	1.94e-07	-0.679673	0.0129266	-0.33955	77.6947		1.83963e-16	0.000103499	0.00206867
Known	Glycerol		0.966139	1.24e-06	0.787411	1.61e-09	1.13822	1e-06	1.05405	1.62e-09		1.33049e-33	39.9546	75.3296
Known	Glycerol-3-phosphate		1.72173	2.22e-19	0.808127	0.000192119	1.5966	4.6e-14	1.62039	4.27e-05		4.50121e-35	0.000814274	52.0412
Known	Glycine		0.149534	255.963	-0.0269364	171.127	0.335494	1.02471	-0.14986	37.5435		91.2149	1.98393	307.772
Known	Guanosine		0.906922	3.36e-07	0.654189	0.00297934	0.938013	2.04e-05	1.2106	7.68e-05		8.56129e-22	8.40257e-08	23.6604
Known	Homoserine		0.872744	0.0044429	1.05899	0.000386959	1.31359	0.0508242	1.27273	0.000807835		3.34305e-15	106.198	68.8055
Known	Hydroquinone		0.485128	0.560533	0.777469	1.59696	0.437094	6.27853	0.502047	1.72816		1.53891e-05	244.729	173.4
Known	Inositol, myo-		1.71498	2.54e-14	1.06885	5.99e-07	1.33558	3.22e-06	1.06239	0.000116314		9.84828e-31	9.20269	33.6528
Known	Isocitric acid		1.25814	6.05e-07	0.817075	0.330693	1.78549	1.44e-10	1.99128	0.0244067		3.21771e-18	0.00358043	0.98256
Known	Isoleucine		2.13854	3.33e-18	1.84964	2.91e-16	1.25163	3.94e-12	2.23476	1.68e-06		2.68184e-45	7.84795e-06	10.9011
Known	Lactic acid (2TMS)		0.711836	0.0163316	0.911047	0.103231	0.919694	0.315202	1.64527	0.0008418		2.66416e-12	112.446	18.7425
Known	Leucine		1.64932	6.84e-16	1.3049	2.72e-12	1.2609	1.65e-11	2.05358	7.78e-07		1.70189e-38	3.31839	175.189
Known	Lysine		2.87369	3.13e-15	1.79386	8.35e-12	2.58496	1.17e-15	2.90996	2.79e-08		3.33279e-48	303.855	58.1328
Known	Lysine, 5-hydroxy-		4.17401	6.32e-26	3.02885	3.37e-16	3.31442	4.61e-17	3.46464	2.22e-15		5.38348e-73	28.0121	0.838682
Known	Magnesium		0.776877	1.63e-06	0.491589	1.13e-06	0.463033	0.000232728	0.807929	1.06e-11		5.8584e-21	0.00590804	270.794
Known	Maleic acid		-1.62789	1.88e-07	-1.14608	0.000519328	-0.761622	0.000245403	-0.767736	0.0857633		2.0153e-19	30.3607	5.80547
Known	Glyceric acid-3-phosphate		0.251688	293.422	-1.61168	0.0100187	0.478828	0.796595	0.40562	61.1724		106.923	2.11304e-06	0.0105834
Known	Malonic acid		0.51439	0.172678	0.437168	0.427535	1.00316	0.00395725	0.984419	0.0023295		1.08423e-11	47.0371	25.5702
Known	Maltose		1.22117	1.52e-09	0.837502	9.84e-06	0.397197	0.0999171	0.907362	0.000530378		8.68437e-24	0.98108	0.890161
Known	Sodium		-0.920344	1.64e-05	-0.847795	0.00275426	-0.329882	37.8288	0.25077	7.44376		0.000213686	265.832	0.0107238
Known	Methionine		2.33463	3.05e-13	1.49737	4.8e-09	1.84666	3.91e-13	1.96389	2.76e-05		3.73109e-39	0.000381544	115.741
Known	Nicotinic acid		1.76424	1.95e-11	1.51309	2.01e-07	1.48019	9.18e-10	1.86237	1.41e-08		2.29699e-39	114.057	199.329
Known	Nitrate		9.08964	4.1e-37	8.67352	1.12e-31	8.95926	1.99e-34	9.27085	7.42e-35		3.12453e-140	0.000392071	0.422773
Known	Octopamine		0.511756	0.0409767	0.431835	179.714	0.126999	224.822	-0.431712	12.0413		129.73	0.0756814	1.31074
Known	Ornithine		3.68969	4.97e-18	2.85165	5.12e-16	3.75364	3.29e-20	3.01352	1.55e-11		5.27918e-62	2.43815	191.249
Known	Pantothenic acid		1.64992	5.21e-11	1.21962	1.35e-09	2.00155	5.09e-13	2.00389	1.18e-09		6.67976e-44	2.40517e-22	0.275395
Known	Phenylalanine		2.10877	1.92e-17	1.37026	4.09e-10	1.96955	7.98e-13	1.81359	7.95e-09		1.14695e-47	228.147	94.5883
Known	Phosphate		1.69473	2.88e-17	1.60941	4.22e-12	2.13365	1.87e-14	1.67715	5.08e-06		1.05684e-42	6.68678	136.916
Known	Potassium		0.415456	2.36e-05	0.366177	0.00110512	0.178442	0.00919835	0.604879	3.24e-06		2.39363e-21	0.919887	80.8407
Known	Proline		3.76887	1.43e-19	3.36415	1.44e-13	2.34184	2.81e-12	3.97422	5.71e-09		8.48931e-52	40.3215	31.2799
Known	Proline, 4-hydroxy-, trans-		0.685954	0.00143659	1.0235	0.00028572	1.06518	2.17e-05	2.2525	1.07e-07		2.91899e-24	49.2095	0.343171
Known	Propanoic acid, 2-amino-2-methyl-3-hydroxy-		2.42237	7.14e-15	1.5597	1e-13	1.92346	1.31e-09	2.08882	7.14e-10		1.34573e-47	202.672	32.5514
Known	Putrescine		1.79376	1.61e-09	1.40148	2.22e-08	2.0604	1.06e-10	2.25352	3.83e-07		1.06918e-29	110.054	58.8024
Known	Pyridoxamine		-1.10762	1.92e-10	-1.16446	2.51e-07	-1.11231	3.81e-06	-1.01593	0.00347491		3.90445e-27	17.2091	172.953
Known	Pyroglutamic acid		2.6531	9.3e-19	1.97604	5.35e-13	2.66154	5.32e-14	2.21728	3.63e-09		8.96229e-55	49.6098	190.442
Known	Pyruvic acid		-0.687959	0.000149317	-0.483388	0.162963	-0.877583	0.00106651	-0.555936	0.0117959		1.9432e-15	170.739	15.6542
Known	Quinic acid		0.463251	0.0332247	0.591721	1.27693	0.0648709	196.267	0.0479683	46.8868		0.102401	2.09471e-05	8.37338
Known	Citric acid		-0.379171	0.000144432	-0.773545	2.78e-06	-0.180695	23.4607	0.0838077	292.01		3.58333e-06	67.8867	0.0127281
Known	Ribonic acid		0.682175	7.47e-08	0.524283	3.42e-05	0.84045	7.07e-06	1.12652	0.000567431		2.90441e-22	2.18329e-08	2.5828
Known	Ribulose-5-phosphate		0.0893872	215.049	0.938162	21.1511	0.59807	3.9778	-0.261957	320.258		28.7542	154.777	243.066
Known	Salicylic acid		1.05056	0.000641783	1.50547	2.8e-07	0.877064	0.00102855	1.15326	0.133841		1.02955e-17	57.274	183.322
Known	Secologanin		0.739177	0.0373737	1.34048	1.49e-06	1.07191	6.39e-08	1.28295	7.03e-12		1.60227e-28	0.664466	7.44143
Known	Serine		2.77775	2.19e-18	2.19516	1.46e-13	2.11583	1.08e-13	2.00834	4.34e-08		2.31379e-55	0.0833212	1.05266
Known	Serine, O-acetyl-		2.18139	1.57e-15	1.25287	1.7e-05	2.04987	9.88e-11	2.65694	4.53e-08		3.83462e-39	11.8442	10.0986
Known	Shikimic acid, 3-dehydro-		0.566853	0.0392284	0.258284	39.972	0.0992049	16.9195	0.763269	0.113285		5.9257e-05	0.015996	293.814
Known	Mannosamine, N-acetyl-		0.305256	0.381934	-0.417884	0.515168	0.343824	8.2135	0.947556	0.000938064		0.159373	1.98382e-12	0.034336
Known	Spermidine		0.414106	14.4679	-0.722043	0.955577	0.710219	0.0312702	0.59941	5.82907		21.4753	59.983	0.0906547
Known	Succinic acid		0.384876	0.0824688	0.165116	22.4042	0.780235	0.983282	0.721405	0.00713146		6.81328e-08	2.07645e-06	11.8757
Known	Sucrose (8TMS)		0.663173	0.271003	1.76477	5.62e-05	2.1307	2.37e-06	2.5945	1.76e-06		1.86695e-20	9.50087	0.496202
Known	Dehydroascorbic acid		0.949692	0.143906	-0.0850304	218.246	1.18097	0.000193924	2.29484	7.96e-05		2.0248e-10	4.13336e-12	0.0446821
Known	Sulfuric acid		0.108006	165.275	-1.47175	0.0646017	-0.210851	170.842	-0.33214	226.068		2.70837	117.067	24.9218
Known	Threonic acid		1.81382	7.56e-11	1.09086	4.67e-08	2.08614	1.43e-09	2.11113	9.06e-09		4.36816e-39	4.68509e-13	2.06844
Known	Threonine		3.73985	1.15e-23	3.06177	1.73e-20	2.97933	6.78e-20	3.32103	1.32e-10		1.63017e-68	0.0925705	2.70323
Known	Trehalose		2.90131	3.57e-16	2.15711	5.62e-09	2.97476	4.28e-13	3.03536	5.58e-14		6.30062e-55	1.1412	21.3859
Known	Tryptophan		1.57242	2.61e-10	0.9958	21.158	2.04543	1.16e-13	2.35503	1.56e-07		5.87959e-24	74.112	0.0708532
Known	Tyramine		0.363374	8.92634	-0.582744	75.5356	-0.489525	6.19506	0.311503	56.6109		293.269	264.666	98.7566
Known	Tyrosine		0.839066	8.15e-09	0.387677	0.154663	1.15109	7.22e-07	0.71876	0.00137436		1.8302e-22	84.6529	3.18374
Known	Urea		2.52036	9.75e-08	2.21006	1.02e-10	2.54423	1.99e-06	1.88474	3.83e-07		4.12638e-34	121.257	231.642
Known	Galactosamine, N-acetyl-		0.0864475	37.2189	-0.580447	0.0515213	0.191041	77.1086	0.608981	0.0280384		26.5494	6.75683e-11	0.0447639
Known	Valine		2.09362	6.38e-19	1.68838	1.4e-15	1.52561	1.73e-14	1.77504	1.25e-06		1.37061e-48	2.04607	0.587824
Known	Vanillic acid		1.87635	7.55e-13	1.30729	0.0007124	1.11098	0.00790545	1.22892	7.57e-06		7.30496e-22	6.39628	19.4003
Unknown	Unknown MST 10		2.68519	3.22e-13	2.40729	6.87e-11	3.04286	3.47e-16	2.57911	1.44e-12		4.02069e-53	0.119653	86.6678
Unknown	Unknown MST 100		1.25339	2.83e-11	0.61605	0.000248478	1.08375	8.36e-09	1.46067	4.02e-09		2.02396e-09	8.27382e-15	81.7638
Unknown	Unknown MST 197		2.2765	1.53e-11	2.97333	2.24e-12	5.86268	1.31e-20	5.98614	6.04e-22		1.2058e-59	3.3921e-68	7.22777e-25
Unknown	Unknown MST 104		1.59792	0.00171598	1.59515	0.000532575	1.07116	0.0916889	0.62303	0.359764		4.19584e-14	11.3077	21.8852
Unknown	Unknown MST 105		1.66412	1.74e-13	1.52885	3.36e-11	1.49455	1.49e-12	1.08821	1.72e-07		2.81578e-46	0.392822	69.1816
Unknown	Unknown MST 107		2.64714	3.62e-17	1.86837	5.32e-12	2.0726	5.52e-10	2.43226	4.51e-09		1.10954e-48	15.7452	119.771
Unknown	Unknown MST 108		-0.929494	0.00026655	-0.787314	0.000832484	-1.13786	1.44e-05	-1.27099	1.22e-06		2.15873e-24	0.00050786	2.08989
Unknown	Unknown MST 111		1.85837	1.07e-05	2.08634	0.00818517	2.01856	5.49e-07	1.57481	1.25579		9.57928e-17	0.00494371	197.687
Unknown	Unknown MST 118		-1.08068	2.24e-06	-1.09874	1.22e-05	-1.61726	6.77e-09	-1.86684	3.79e-08		6.94016e-34	5.47624e-05	0.0953192
Unknown	Unknown MST 119		-0.678853	3.39e-06	-1.05119	2.35e-08	-1.13044	3.03e-05	-0.709386	0.000882909		1.93134e-24	2.26954e-12	297.744
Unknown	Unknown MST 193		1.94162	9.94e-15	2.8393	1.23e-13	4.52633	6.24e-21	4.88842	1.63e-16		7.87837e-64	6.61422e-67	3.07992e-21
Unknown	Unknown MST 194		1.23242	4.85e-07	2.23237	6.95e-12	4.16981	3.32e-17	3.81156	5.55e-15		2.19989e-52	2.59785e-81	3.41302e-18
Unknown	Unknown MST 125		1.95093	5.35e-09	0.623192	0.0299252	1.35401	0.000122669	2.41297	5.11e-06		2.54506e-24	6.90281e-11	46.4514
Unknown	Unknown MST 126		1.19012	4.65e-11	0.468929	0.564526	1.017	3.99e-06	0.821795	0.0190604		6.12418e-19	5.60952e-16	99.8303
Unknown	Unknown MST 127		1.38517	1.86e-08	0.856899	2.81e-05	1.28429	2.05e-08	1.26593	5.62e-05		4.97089e-29	9.9903e-19	25.636
Unknown	Unknown MST 129		1.84952	3.19e-16	1.20695	9.24e-10	1.57036	5.82e-11	1.95012	5.85e-08		5.83012e-45	28.087	105.477
Unknown	Unknown MST 13		1.82799	2e-15	1.41508	1.56e-12	1.21777	8.57e-14	1.63597	2.48e-06		3.88151e-43	0.711065	8.45974
Unknown	Unknown MST 130		3.09561	1.69e-13	3.16489	4.8e-10	2.61054	4.06e-08	2.5267	7.58e-11		5.77069e-45	3.29817e-05	0.955825
Unknown	Unknown MST 134		-0.81139	1.94e-05	-1.2096	2.08e-05	-1.08527	1.47e-06	-0.972546	0.000656784		2.70745e-24	1.87779e-05	226.678
Unknown	Unknown MST 205		-3.51699	1.23e-13	-4.06577	1.83e-16	-1.93987	1.01e-06	-1.89796	3.24e-06		3.87272e-48	1.19462e-17	1.35377e-12
Unknown	Unknown MST 137		1.05041	1.38e-12	0.554406	1.18e-05	0.762306	1.63e-06	0.957143	0.01506		0.000213706	7.26667e-06	267.702
Unknown	Unknown MST 138		1.78012	3.6e-05	0.833102	0.999496	1.97139	7.3e-09	3.25059	7.95e-06		1.79064e-22	6.40973e-13	0.0698363
Unknown	Unknown MST 139		-1.07933	3.19e-09	-1.24903	1.46e-07	-1.30935	2.53e-07	-1.17301	4.34e-05		2.78141e-32	90.3751	278.066
Unknown	Unknown MST 140		2.11481	0.000109073	1.9751	0.0806902	3.39059	8.9e-08	2.45654	7.64e-08		2.67143e-25	0.44587	0.0796113
Unknown	Unknown MST 141		1.25501	1.03e-13	0.883255	2.45e-07	0.888066	4.1e-08	1.19824	5.32e-08		8.97186e-39	0.000309089	193.56
Unknown	Unknown MST 142		1.23569	1.29e-11	0.65436	0.000223355	1.12649	1.68e-08	1.23208	1.35e-06		6.96746e-33	0.000186452	119.152
Unknown	Unknown MST 144		2.24302	1.23e-19	1.487	3.97e-08	2.1471	2.47e-14	2.42449	3.55e-08		3.56426e-47	4.78551e-10	15.0327
Unknown	Unknown MST 145		1.21512	0.000130215	0.764225	0.0241305	0.911986	0.0550413	0.971486	0.00438695		8.91849e-16	0.0341318	250.217
Unknown	Unknown MST 146		1.72875	4.22e-17	1.5814	2.2e-13	1.22657	2.24e-08	1.65428	3.01e-07		4.90955e-45	4.86669e-07	22.4228
Unknown	Unknown MST 148		2.08528	8.27e-11	1.37323	1.31e-06	1.90861	3.18e-10	1.88456	0.000165101		1.59743e-33	90.159	260.264
Unknown	Unknown MST 149		0.608573	0.00116737	-0.78953	0.253771	0.622703	0.0662787	1.06703	0.869688		0.0705171	6.74423e-06	0.0562555
Unknown	Unknown MST 15		1.27026	1.36e-05	1.1036	0.000397038	1.05751	0.00992593	0.969913	0.000487337		4.93187e-20	300.535	45.1623
Unknown	Unknown MST 150		0.678936	1.56e-06	0.991438	3.46e-05	0.912016	1.2e-05	1.03196	1.43e-06		1.31951e-22	51.33	100.663
Unknown	Unknown MST 151		3.13772	9.07e-12	4.90108	5.26e-14	3.18585	5.23e-07	2.2416	4.39e-06		1.53611e-33	0.0433128	0.732388
Unknown	Unknown MST 152		2.80818	8.63e-20	2.04845	4.55e-16	2.96455	1.28e-19	2.70989	9.73e-14		4.03083e-67	0.000246981	2.67208
Unknown	Unknown MST 154		1.75669	1.88e-16	0.81818	1.23e-06	1.86491	4.18e-13	1.94721	2.25e-09		1.67644e-44	4.40039e-06	1.65603
Unknown	Unknown MST 155		0.895141	6.41e-09	0.578474	0.000244895	0.692038	3.43e-05	1.08582	1.78e-05		8.45804e-23	15.4654	75.8055
Unknown	Unknown MST 156		-0.868091	1.36e-05	-1.32302	2.71e-10	-0.257035	6.78563	-0.365471	6.28313		4.30354e-13	10.2416	0.161042
Unknown	Unknown MST 158		0.781665	1.56e-05	0.752015	0.620715	0.714442	0.00117635	1.37577	7.11e-10		8.79661e-06	1.75823e-05	44.1309
Unknown	Unknown MST 16		0.764485	0.00599282	0.760546	0.166043	0.406684	0.0272022	0.706568	0.0733986		4.78985e-12	46.3217	107.967
Unknown	Unknown MST 206		2.77749	2.07e-12	2.22212	1.81e-13	3.90896	2.78e-17	5.072	6.01e-14		1.85224e-57	1.66579	2.5045e-12
Unknown	Unknown MST 161		2.65872	1.62e-16	2.72561	6.11e-16	1.91103	7.23e-14	2.79998	3.65e-12		4.98906e-58	3.77762e-10	3.14728
Unknown	Unknown MST 164		-0.86761	2.8e-05	-0.0852834	117.182	-0.335011	14.9503	-0.0590014	227.05		1.95919	7.63195e-05	91.776
Unknown	Unknown MST 165		4.84976	9.42e-16	3.83109	1.92e-11	3.95235	3.17e-13	3.79697	1.19e-11		7.88962e-53	6.31595	62.5478
Unknown	Unknown MST 168		2.3579	1.22e-12	1.76014	2.63e-12	2.25095	1.46e-12	2.45268	1.47e-07		1.5717e-40	7.67745e-05	135.562
Unknown	Unknown MST 169		2.82297	3.27e-15	1.31625	0.0181522	2.86614	1.07e-10	2.84259	0.167971		8.23478e-20	110.724	77.8672
Unknown	Unknown MST 172		1.40002	3.52e-05	0.478618	2.64308	-0.0529181	193.372	0.723243	3.16636		0.000160379	77.8829	0.124948
Unknown	Unknown MST 175		5.15248	1.17e-13	4.0118	2.21e-10	4.68277	7.53e-10	4.96377	2.77e-09		2.42313e-45	3.17847	286.778
Unknown	Unknown MST 176		1.42666	4.59e-14	1.31818	7.33e-09	1.05952	1.69e-07	1.18136	3.4e-09		1.02211e-41	6.05236e-16	47.7023
Unknown	Unknown MST 177		6.54216	1.73e-11	5.41281	2.91e-09	5.28118	2.27e-08	5.73508	7.14e-07		5.38447e-39	46.6584	129.997
Unknown	Unknown MST 178		3.71314	1.8e-19	2.59985	2.27e-11	3.35175	2.13e-14	3.35346	1.74e-09		1.95161e-52	1.34223e-09	255.519
Unknown	Unknown MST 179		2.61128	1.42e-15	1.5575	6.25e-10	1.9242	2.49e-09	2.55352	2e-08		1.4099e-41	5.68132e-11	122.756
Unknown	Unknown MST 18		1.42363	2.94e-11	1.35575	5.54e-08	1.82328	5.29e-08	1.15784	3.35e-05		3.76292e-32	270.673	159.257
Unknown	Unknown MST 180		1.2045	5.9e-14	0.9273	5.9e-07	0.933345	1.14e-06	1.51319	8.77e-08		1.40638e-33	2.91581e-10	30.9789
Unknown	Unknown MST 181		5.72343	8.33e-20	4.65005	9.73e-17	5.10048	4.15e-17	6.74636	3.63e-13		4.43838e-64	12.6551	3.72207
Unknown	Unknown MST 183		2.00269	3.44e-08	1.38091	0.00035304	0.972565	2.77e-05	1.53906	1.03e-05		6.69262e-21	0.000173438	71.09
Unknown	Unknown MST 185		0.775096	8.55e-06	0.874526	1.21e-06	-0.130641	32.409	1.01136	4.25e-08		2.27966e-05	56.2368	9.83074
Unknown	Unknown MST 216		0.0508595	189.527	-0.456568	1.8205	1.19891	1.45e-06	0.970406	0.00976278		0.000392569	1.23786e-21	5.68219e-11
Unknown	Unknown MST 188		2.00383	2.49e-16	1.49201	1.71e-11	1.78416	4.07e-13	2.03841	3.26e-11		5.85525e-52	1.67924e-18	112.922
Unknown	Unknown MST 19		2.5797	1.79e-12	1.61611	5.23e-09	2.5305	1.52e-12	2.61511	3.07e-09		7.76936e-45	3.63282e-05	1.77027
Unknown	Unknown MST 191		3.86835	3.49e-22	2.96242	5.96e-18	2.6645	1.72e-11	3.35082	3.54e-14		6.5168e-60	2.51988e-09	37.7739
Unknown	Unknown MST 192		1.98167	2.07e-06	1.71097	7.05e-09	2.46971	3.98e-11	2.03093	0.000187057		2.30111e-31	4.81195e-05	28.0445
Unknown	Unknown MST 214		-0.555128	0.0275008	-0.592894	0.0658498	0.803236	7.34e-05	0.432865	2.75732		309.239	7.83346e-21	1.36475e-10
Unknown	Unknown MST 121		2.41568	5.75e-15	2.57322	3.76e-19	3.6881	1.61e-18	4.17453	1.45e-14		8.17708e-63	2.03261e-60	4.55417e-10
Unknown	Unknown MST 195		2.91278	2.32e-21	2.36865	1.82e-14	1.8253	1.28e-08	2.09213	1.83e-11		3.34801e-37	9.47579e-05	0.56044
Unknown	Unknown MST 187		1.84416	3.17e-11	2.7073	8.47e-14	3.91625	2.53e-16	3.82678	4.64e-15		1.31717e-52	5.97333e-63	2.53884e-09
Unknown	Unknown MST 136		3.09041	1.27e-16	2.10148	1.23e-15	3.3428	2.25e-16	4.26731	1.8e-19		1.3646e-65	1.24372e-74	5.93321e-08
Unknown	Unknown MST 202		-0.277454	24.0314	-0.398591	25.59	0.903688	2.82e-07	0.48415	8.58078		7.57398	1.28106e-25	2.63804e-06
Unknown	Unknown MST 37		4.15532	3.66e-16	4.74913	4.21e-18	3.40632	3.59e-15	3.2799	1.7e-12		9.30772e-62	172.393	3.0991e-06
Unknown	Unknown MST 2		1.22358	1.73e-08	1.15479	6.07e-06	1.1279	5.44e-11	1.27157	2.92e-10		1.85467e-37	3.58423	171.495
Unknown	Unknown MST 200		3.37773	9.84e-20	2.242	5.41e-15	1.7054	5.25e-10	2.61199	2.64e-16		2.81193e-31	4.30217	6.07241
Unknown	Unknown MST 201		4.46561	1.45e-20	4.4947	3.84e-17	5.02991	2.33e-19	3.78601	6.38e-14		9.67418e-71	6.23786e-05	220.755
Unknown	Unknown MST 203		3.04254	2.28e-21	2.47543	6e-15	3.21532	2.19e-15	2.90656	1.26e-15		1.95523e-68	0.00369661	5.97668
Unknown	Unknown MST 61		-0.282605	1.60671	-0.878977	0.000562449	-0.324569	48.5496	1.26161	0.00181139		264.17	9.20889e-15	1.22989e-05
Unknown	Unknown MST 87		-2.09447	4.36e-16	-2.7771	2.21e-13	-0.928566	2.78e-05	-1.5832	1.21e-08		2.97225e-35	1.02587e-09	2.98984e-05
Unknown	Unknown MST 207		1.52217	1.48e-13	2.36322	5.4e-10	2.34355	1.03e-10	2.16906	2.65e-09		1.49605e-37	314.81	160.582
Unknown	Unknown MST 208		0.200191	101.343	0.157459	87.0754	1.75806	3.36e-05	2.76717	0.0105892		1.54974e-08	6.19207	4.27989e-05
Unknown	Unknown MST 210		1.60663	0.00655397	3.01506	1.1e-06	2.0004	0.000149558	1.92831	4.54e-05		5.6762e-19	7.24135e-05	103.507
Unknown	Unknown MST 96		0.00879501	320.482	-0.433361	0.598272	0.315842	8.7187	0.751772	0.0106576		1.79588	2.07594e-23	7.71591e-05
Unknown	Unknown MST 212		6.09818	2.16e-20	6.71954	2.6e-18	5.8312	1.55e-19	4.95591	1.91e-13		1.95087e-69	0.00314807	0.888088
Unknown	Unknown MST 213		3.86842	1.05e-15	3.96732	1.61e-11	4.68739	2.4e-18	4.64892	7.38e-14		1.98213e-62	218.442	4.40042
Unknown	Unknown MST 215		3.49106	2.83e-14	3.07864	3.63e-10	2.6566	8.62e-13	2.87473	5.22e-13		3.32674e-53	251.199	32.1642
Unknown	Unknown MST 217		2.83079	1.91e-21	2.89441	1.47e-18	2.49188	9.36e-14	2.85788	1.19e-09		1.15141e-43	1.68436e-17	84.4698
Unknown	Unknown MST 218		0.695784	3.3e-06	0.855671	0.00315437	-0.0606499	294.577	1.439	8.8e-06		3.64065e-10	6.65128e-05	150.927
Unknown	Unknown MST 198		2.97268	1.78e-23	2.09391	1.42e-14	1.93121	1.09e-13	1.89435	1.27e-09		6.52195e-55	3.76513	0.000174283
Unknown	Unknown MST 221		-1.46432	1.46e-05	-1.044	0.709039	-1.05552	6.45e-05	-1.46434	0.0252743		1.81647e-15	2.63731	284.366
Unknown	Unknown MST 224		2.05947	7.33e-06	1.42366	1.98392	1.45039	0.0118151	1.7122	0.000115572		2.11626e-13	74.579	255.752
Unknown	Unknown MST 225		3.90298	1.14e-08	2.83452	1.37e-08	3.86904	5.5e-10	3.39506	1.34e-06		2.0842e-36	3.63034	280.424
Unknown	Unknown MST 226		2.21402	1.58e-05	2.21275	2.27e-08	1.88913	3.25e-07	0.728138	0.714565		4.60289e-23	4.05404e-12	3.68328
Unknown	Unknown MST 23		2.11062	3.26e-07	1.97651	1.58e-10	1.72226	1.87e-06	1.34861	1.63e-07		3.03497e-35	217.719	1.82496
Unknown	Unknown MST 24		0.952323	9.99e-06	0.724395	0.305686	1.25787	8.64e-06	1.60987	7.74e-06		7.60094e-18	0.012642	8.85806
Unknown	Unknown MST 25		1.96055	3.36e-12	1.51774	4.19e-06	1.60462	2.75e-07	1.36682	0.00325047		3.42368e-25	6.84673e-12	26.2312
Unknown	Unknown MST 26		-1.4515	0.00107898	-1.88886	4.16e-05	-0.372183	15.4186	-1.36153	5.11095		3.92668e-11	2.68954e-16	0.659639
Unknown	Unknown MST 27		1.77364	6.16e-07	1.6605	3.65e-10	2.11783	2.47e-13	1.73161	1.29e-06		2.30484e-34	0.420075	292.415
Unknown	Unknown MST 28		2.37438	5.2e-18	1.90721	6.83e-12	2.17122	1.19e-13	2.62076	2.13e-11		1.04252e-54	118.878	130.893
Unknown	Unknown MST 29		2.64861	9.24e-18	2.01167	2.09e-13	2.21982	2.55e-10	1.96106	3.8e-11		1.02409e-55	3.98311	30.7218
Unknown	Unknown MST 3		0.67575	0.00116405	0.732978	0.163154	0.649968	0.000530824	0.408784	0.0137156		2.89573e-15	129.759	320.988
Unknown	Unknown MST 31		2.10961	3.94e-17	1.5824	2.78e-11	2.06251	1.04e-12	2.4863	7.53e-07		3.40569e-43	0.00111744	26.3026
Unknown	Unknown MST 33		1.22759	0.000197479	0.799922	0.013309	1.0874	4.53e-06	1.10527	0.000537035		6.76991e-20	6.01031	251.9
Unknown	Unknown MST 34		2.74225	6.29e-18	1.91355	3.19e-13	2.60477	9.2e-17	2.87262	6.46e-09		1.30128e-49	107.975	31.8685
Unknown	Unknown MST 211		2.77392	6.97e-17	1.60401	8.58e-06	3.17086	6.27e-15	3.89368	3.6e-10		3.81918e-46	0.341895	0.000292545
Unknown	Unknown MST 40		1.32434	4.02e-08	0.862503	0.000368759	2.10533	5.72e-10	1.7547	6.3e-07		5.3704e-28	36.637	0.100238
Unknown	Unknown MST 41		1.30395	3.53e-10	0.623044	0.0045925	1.11919	1.54e-06	1.42496	6.35e-08		2.89489e-29	4.00067e-12	10.6362
Unknown	Unknown MST 160		1.9184	1.9e-15	1.36696	1.08e-07	2.17608	5.6e-12	2.40274	2.75e-14		7.63049e-51	5.04744e-07	0.000426307
Unknown	Unknown MST 42		-0.707135	1.41e-09	-1.27214	2.5e-10	-0.714257	0.00126281	-0.15662	44.931		3.77678e-20	5.02644e-05	0.000931364
Unknown	Unknown MST 123		3.26	1.25e-12	2.54281	1.23e-10	2.0087	2.38e-09	2.01843	6.15e-06		2.08875e-42	145.027	0.00264009
Unknown	Unknown MST 46		-1.01567	5.39e-06	-0.868561	6.37704	-1.44053	3.79e-06	-1.68176	1.31e-06		2.57969e-17	80.9081	10.2687
Unknown	Unknown MST 47		2.74962	2.46e-15	2.00211	1.08e-14	2.37131	1.08e-14	2.51194	1.18e-10		3.15182e-55	8.35874e-07	293.113
Unknown	Unknown MST 48		3.55572	5.24e-17	3.45139	3.51e-12	3.4055	1.58e-12	3.34993	9.98e-10		7.66715e-55	0.0771082	40.2706
Unknown	Unknown MST 49		3.25923	5.08e-17	2.34008	5.62e-13	2.55673	9.56e-14	2.90076	4.66e-09		2.83307e-53	132.298	37.7032
Unknown	Unknown MST 50		1.31278	9.89e-08	0.403436	1.49075	0.715277	1.89025	0.651945	2.25431		4.98254e-10	19.7263	74.9897
Unknown	Unknown MST 51		0.655771	0.000733441	-0.280303	110.941	0.620797	0.758939	0.480792	10.3117		0.00212494	301.449	54.3472
Unknown	Unknown MST 52		3.04294	2.3e-12	3.7963	6.76e-15	3.32876	4.7e-12	2.11137	1.23e-09		8.2012e-45	0.739331	1.98877
Unknown	Unknown MST 54		1.81414	5.88e-10	1.90567	9.93e-09	2.15094	4.68e-10	1.22866	0.000366233		3.8398e-33	148.753	76.1586
Unknown	Unknown MST 55		-1.02225	0.000879738	-1.47437	1.42e-08	-1.36812	6.71e-05	0.264965	242.354		1.62526e-06	6.33226e-07	14.8827
Unknown	Unknown MST 56		0.927661	3.63e-09	0.446066	0.000173627	0.743577	0.000110934	0.864229	0.00132235		2.53667e-19	24.3063	204.805
Unknown	Unknown MST 57		4.69787	2.06e-15	5.20448	1.37e-15	4.10992	4.02e-13	3.46711	9.78e-05		3.03674e-45	9.3561	1.0418
Unknown	Unknown MST 59		0.81133	0.0048788	0.589405	6.04744	0.674838	0.0487578	0.672001	0.0251654		6.93734e-10	42.5336	327.276
Unknown	Unknown MST 60		1.55422	2.43e-10	0.947602	4.76e-05	0.858786	0.000378835	1.4906	3.13e-05		1.64759e-25	0.0260334	257.152
Unknown	Unknown MST 63		2.98589	1.73e-11	3.56104	7.06e-14	3.28799	1.06e-06	2.24224	6.37e-09		2.39548e-35	67.5796	29.1752
Unknown	Unknown MST 64		0.985534	5.41e-08	0.495235	0.00582595	1.24078	4.73e-05	0.825787	0.00048431		1.75242e-21	0.413534	8.0908
Unknown	Unknown MST 65		-1.93192	7.69e-06	-2.53263	1.44e-10	-1.54599	0.133026	-1.60599	0.0890985		4.36234e-20	3.47285e-07	3.15025
Unknown	Unknown MST 66		-0.632687	3.15e-05	-0.785079	0.000482723	-0.641816	0.17224	0.280098	14.0941		2.28626e-05	0.27196	0.230763
Unknown	Unknown MST 67		1.80582	9.82e-05	2.68812	1.93e-11	1.93978	1.45e-05	0.686958	0.134532		2.87765e-20	0.195405	1.37253
Unknown	Unknown MST 69		3.60053	2.66e-19	3.20423	3.21e-12	3.02476	1.31e-16	3.5409	9.29e-18		8.63329e-66	160.425	296.394
Unknown	Unknown MST 7		1.70511	5.27e-05	1.59473	5.6e-08	1.86597	0.000163014	1.29788	0.000118509		4.03635e-25	12.7754	265.193
Unknown	Unknown MST 70		1.03554	2.62e-06	0.461589	26.562	0.824181	0.000217492	0.7117	0.52047		9.79693e-12	0.0354339	115.826
Unknown	Unknown MST 71		1.34886	1.5e-15	0.844567	2.33e-08	0.670052	0.000443079	0.911529	0.000698022		9.22878e-30	1.28967e-06	3.62487
Unknown	Unknown MST 72		2.25315	1.09e-11	1.88708	2.05e-05	2.68873	1.7e-09	1.46084	3.9091		9.46945e-23	317.454	156.319
Unknown	Unknown MST 73		3.3221	6.47e-16	3.39087	2.18e-15	3.35267	4.77e-13	2.29877	5.1e-09		4.32441e-50	3.7172	5.36583
Unknown	Unknown MST 75		2.58169	2.51e-16	2.63239	7.15e-13	2.92912	1.74e-17	1.91274	5.59e-06		2.8345e-50	81.0376	5.25585
Unknown	Unknown MST 78		-2.27287	8.54e-05	-2.6036	6.8e-05	-1.83162	0.0197296	-0.857526	36.6861		4.33245e-13	0.0105311	0.4281
Unknown	Unknown MST 79		1.94768	4.19e-07	1.76276	1.08e-05	1.49988	4.5e-06	1.55503	9.49e-06		1.40662e-29	0.149509	24.2439
Unknown	Unknown MST 81		1.64983	2.71e-12	1.37521	2.94e-08	1.5304	2.34e-10	1.79427	1.63e-13		2.99604e-47	325.402	97.887
Unknown	Unknown MST 83		4.27205	9.43e-21	2.83073	1.92e-14	3.23228	1.61e-15	3.1115	1.51e-11		4.65227e-56	0.0473121	77.8736
Unknown	Unknown MST 84		2.34952	1.2e-15	1.3244	2.17e-07	2.60771	2.84e-14	2.6782	4.09e-14		2.21488e-38	4.02263e-19	0.166037
Unknown	Unknown MST 85		-1.53796	9.35e-06	-2.63818	9.79e-07	-1.45807	0.00105715	-0.743458	1.91527		3.76631e-19	1.04299e-09	0.420981
Unknown	Unknown MST 45		0.794456	0.00787368	1.00195	0.00202058	0.165295	75.5287	0.229514	27.8805		1.35322e-08	0.270003	0.0032253
Unknown	Unknown MST 199		3.19299	2.78e-22	2.27371	2.68e-14	2.00992	6e-14	2.00769	8.87e-10		6.04402e-54	0.44818	0.00386148
Unknown	Unknown MST 94		4.83625	5.51e-15	6.72401	4.41e-18	4.81174	6.31e-14	3.94626	8.94e-14		4.87176e-51	0.00990229	0.0642323
Unknown	Unknown MST 97		3.21872	2.28e-17	2.2018	9.89e-12	2.75133	4.27e-15	3.20357	7.06e-13		6.87487e-58	0.0651492	50.1928
Unknown	Unknown MST 99		-2.76835	8.57e-07	-3.51609	1.18e-07	-2.17189	0.00014907	-1.82767	0.195242		3.79413e-24	1.48903e-07	0.248297
Unknown	Unknown MST 1		0.441886	233.88	0.602714	93.5139	0.614403	269.238	0.476872	262.607		153.609	229.121	152.08
Unknown	Unknown MST 101		0.59131	0.914175	0.0201432	216.799	0.783751	0.0171914	1.19697	0.138217		1.52139e-05	2.4679e-08	5.47897
Unknown	Unknown MST 102		0.0140953	163.218	0.0294054	259.705	-0.167845	199.62	0.141402	151.199		208.847	9.18037e-05	283.721
Unknown	Unknown MST 106		-0.449066	0.14457	-0.58037	1.0728	-0.866602	0.0385321	-0.177	30.7226		5.14754e-06	0.0585743	248.155
Unknown	Unknown MST 109		-0.0345928	280.307	0.495498	7.85315	-0.525594	4.37232	-0.143804	304.392		276.749	22.3852	3.02704
Unknown	Unknown MST 11		-0.115126	166.579	-0.0190151	296.119	-0.0200449	107.311	-0.0867234	216.703		102.311	125.339	221.9
Unknown	Unknown MST 110		-0.61001	21.1823	-1.59823	0.00467746	-0.872026	0.363447	-0.486243	37.2421		4.18507e-06	1.46867e-12	39.5318
Unknown	Unknown MST 112		-0.0983746	147.395	0.168255	294.906	-0.435914	56.8481	0.182472	189.593		124.231	114.016	318.076
Unknown	Unknown MST 113		-0.429372	0.606916	-0.512177	2.33469	-0.22333	27.6118	-0.363734	9.03327		0.000846969	253.995	184.522
Unknown	Unknown MST 114		-0.342182	1.36479	-0.620892	0.060734	-0.589521	0.347301	-0.389284	6.48351		1.70433e-07	125.824	195.572
Unknown	Unknown MST 115		0.354764	7.14172	-0.759158	23.5597	0.00388294	120.635	0.607365	11.5183		18.6682	2.50057e-13	19.9458
Unknown	Unknown MST 116		0.796383	13.8417	-0.609505	0.57434	0.534138	13.9138	1.0376	0.117654		8.16777	0.00575994	0.266255
Unknown	Unknown MST 117		-0.496954	126.969	-2.16534	0.0109879	-0.919527	129.376	0.179386	322.447		0.76736	1.17206e-06	5.81974
Unknown	Unknown MST 12		0.841554	0.0236099	0.362804	6.31246	0.687377	0.0373829	-0.0926017	132.01		0.00327001	0.827904	252.957
Unknown	Unknown MST 89		2.32642	1.28e-09	4.85433	6.3e-13	2.66957	6.7e-07	1.41832	0.00039036		6.00816e-26	0.00139492	0.00900608
Unknown	Unknown MST 122		-0.169028	152.125	0.155603	199.252	-0.207519	32.5068	-0.0980141	35.476		16.8942	281.384	121.285
Unknown	Unknown MST 124		-0.10038	61.8135	-1.07091	2.12e-07	-0.429529	49.2736	0.0194907	121.373		0.0425422	6.23553e-12	0.149851
Unknown	Unknown MST 128		0.71544	0.34843	0.405431	67.9676	0.694715	1.46093	0.559411	26.5204		0.00739005	0.595612	259.754
Unknown	Unknown MST 131		0.946308	0.0125518	0.578173	1.04901	1.02953	0.000676984	0.6438	18.3225		1.24596e-08	0.240101	82.6864
Unknown	Unknown MST 132		0.493742	11.7758	0.682044	1.60846	0.0612592	108.793	-0.0170965	267.765		0.488869	59.9252	17.1719
Unknown	Unknown MST 133		0.144049	210.198	0.0121283	114.7	-0.433173	240.481	-0.747056	62.4979		42.4351	298.519	324.53
Unknown	Unknown MST 135		#VALUE!	NA	#VALUE!	NA	0.74134	0.000180182	1.38538	1.65e-06		1.95514e-15	1.29492e-08	NA
Unknown	Unknown MST 14		-0.344612	1.4604	-0.534658	0.55915	-0.913123	0.000185065	-0.387484	40.9361		3.70985e-06	23.2175	92.7805
Unknown	Unknown MST 143		0.381652	0.423108	0.801479	0.00553802	0.780871	0.000354148	0.817417	0.000330219		1.1356e-15	2.26523e-05	29.6598
Unknown	Unknown MST 147		0.303214	31.5065	-0.0213501	92.294	-0.164034	278.773	0.280242	4.05063		77.0324	67.9374	107.759
Unknown	Unknown MST 153		-0.0407381	111.611	-0.0239735	52.15	-0.0890534	133.033	0.193611	2.0313		323.882	282.191	72.94
Unknown	Unknown MST 157		-0.0275692	184.994	-0.372119	0.0237146	-0.044194	275.47	0.781337	0.0789338		200.297	7.14636	0.0113352
Unknown	Unknown MST 159		-0.19979	177.445	-0.106996	163.885	0.55906	4.5462	0.167452	186.716		160.798	206.733	12.7394
Unknown	Unknown MST 162		-0.20952	325.25	0.0670821	238.268	-0.818972	31.2607	-0.161975	191.404		99.6685	52.4393	56.2066
Unknown	Unknown MST 163		0.701694	286.505	-0.493011	277.302	-1.36217	145.138	1.48174	71.3346		205.047	311.963	299.343
Unknown	Unknown MST 166		-0.1363	5.83891	-0.752429	0.00191694	-0.231847	44.1731	0.0894393	86.9205		0.113518	2.61156e-10	0.20657
Unknown	Unknown MST 167		-0.377723	9.48834	-0.672959	8.53838	-0.980728	9.76e-06	-1.06289	0.15556		5.42759e-09	18.0256	5.57659
Unknown	Unknown MST 17		-0.0283288	296.535	-0.326406	110.534	-0.149021	164.565	0.0768302	252.225		105.171	82.2253	294.664
Unknown	Unknown MST 170		0.276538	235.344	0.930072	173.63	-1.36755	0.00343685	-0.518788	4.83676		11.7453	0.0289417	0.26442
Unknown	Unknown MST 171		0.632268	3.68085	1.49872	7.76e-05	1.32344	8.03e-06	1.24985	0.00047407		2.95193e-17	285.23	85.8787
Unknown	Unknown MST 173		0.134058	141.251	-1.07208	8.67e-05	-0.10653	65.5371	0.146663	238.953		0.768984	0.462046	4.37599
Unknown	Unknown MST 174		-0.31281	65.9116	-0.793596	0.00614754	#VALUE!	NA	-0.541128	15.6493		8.32839e-06	159.1	288.051
Unknown	Unknown MST 182		0.0792994	209.308	-0.336667	9.24637	-0.668519	0.377339	0.00103281	152.719		0.599133	1.20983	98.5746
Unknown	Unknown MST 184		0.589584	6.64805	1.55805	1.31e-05	0.565201	6.06447	0.871507	0.000893901		2.28417e-11	105.217	56.6453
Unknown	Unknown MST 186		0.0256681	182.615	-0.689154	0.000966616	-0.180314	17.1257	-0.194123	72.1574		0.810399	39.515	303.282
Unknown	Unknown MST 189		0.564646	1.95965	0.926835	0.0334351	0.919526	0.000626544	0.966957	0.0146101		4.90258e-12	138.068	85.1885
Unknown	Unknown MST 190		-0.0187853	248.775	0.488782	42.4671	0.104135	264.021	0.496806	23.816		37.757	1.30079e-13	219.457
Unknown	Unknown MST 20		0.200323	17.5474	0.266762	16.7851	-0.0903508	314.512	0.523278	4.71949		0.317261	77.5655	142.807
Unknown	Unknown MST 103		2.34664	2.03e-13	2.08314	6.3e-12	1.70579	6.67e-12	1.50563	4.34e-10		6.44012e-51	0.00698819	0.0146785
Unknown	Unknown MST 204		0.0901741	66.2657	0.42021	0.108003	0.238602	67.9976	0.400036	11.7975		0.0102192	6.72592	285.185
Unknown	Unknown MST 92		-0.477538	3.10746	-1.36886	1.08e-05	-0.314537	195.554	0.0924721	207.007		0.0122898	0.0243551	0.0150175
Unknown	Unknown MST 21		0.349547	16.316	1.02948	0.106757	0.233888	2.1964	1.1292	0.0464402		2.04022e-07	189.768	74.4776
Unknown	Unknown MST 209		2.32845	2.35e-09	1.39775	9.22e-05	2.41484	6.34e-10	3.3911	3.75e-11		1.04407e-38	190.568	0.0256658
Unknown	Unknown MST 120		-0.331195	0.0749912	-1.18063	1.1e-07	-0.205719	50.6528	-0.307534	285.687		0.000317872	5.627e-13	0.0348139
Unknown	Unknown MST 219		0.488542	129	0.543969	3.04958	0.0738656	318.659	0.132207	297.04		82.4023	273.502	103.929
Unknown	Unknown MST 220		0.389933	135.091	0.121764	95.2545	0.00579375	315.826	0.18952	31.9747		32.9243	161.696	323.157
Unknown	Unknown MST 222		0.452379	87.4078	0.433589	7.59512	0.231619	325.567	0.251951	86.1418		7.35387	325.654	99.0241
Unknown	Unknown MST 223		0.210376	39.1746	0.195703	101.949	0.779867	0.10842	0.763478	5.84045		0.00205993	6.30602e-12	4.36
Unknown	Unknown MST 30		0.578528	6.51716	0.160403	327.284	-0.227958	308.878	0.943972	0.413011		0.866003	52.3491	150.924
Unknown	Unknown MST 32		-0.379955	36.3263	-0.310685	53.4294	-0.0786758	321.012	0.211254	180.683		135.445	180.251	53.703
Unknown	Unknown MST 35		0.162264	95.701	0.0226253	285.56	0.100721	224.522	0.168097	323.961		165.301	13.9862	302.412
Unknown	Unknown MST 36		0.499448	0.0464325	0.519325	0.759945	0.723476	0.18299	0.646614	0.023344		3.47635e-10	14.6008	202.545
Unknown	Unknown MST 38		0.644994	0.0114568	0.796864	0.000317128	0.633788	0.0497594	0.40159	5.19361		5.70659e-12	16.4287	67.4322
Unknown	Unknown MST 39		0.366213	3.7284	0.00690991	131.569	0.707798	0.51701	0.360798	49.2594		0.0753601	1.2829e-25	118.777
Unknown	Unknown MST 4		0.0877589	124.666	-0.00994246	131.075	0.130748	36.5926	1.06929	0.0148194		0.192549	0.156947	10.9068
Unknown	Unknown MST 43		-0.305592	1.99306	-0.397681	5.36877	-0.211463	17.2648	-0.263138	128.625		0.0279879	7.47442e-27	132.889
Unknown	Unknown MST 5		-0.461935	34.9319	-0.752984	0.0967108	-0.70615	0.0429155	-0.779926	0.19941		1.4598e-06	324.911	77.0279
Unknown	Unknown MST 53		-0.511627	0.0509518	-1.1702	4.71e-07	-0.183927	196.382	-0.123015	101.042		2.07378e-05	4.28668e-12	0.0761715
Unknown	Unknown MST 58		-0.853927	0.0133051	-0.715736	27.9625	-0.920951	0.00612306	-0.766694	1.16971		3.08317e-07	121.122	134.177
Unknown	Unknown MST 6		-0.113474	268.687	-0.218923	5.01131	-0.168792	25.7013	0.136604	316.92		9.8774	0.000124976	287.495
Unknown	Unknown MST 44		4.28457	2.52e-10	4.05055	5.23e-11	3.4055	1.65e-10	2.66753	1.63e-07		2.92248e-43	48.7654	0.0369312
Unknown	Unknown MST 62		0.12978	59.6153	-0.279525	1.59694	-0.36003	16.2191	0.500205	0.204672		219.397	5.61826	20.3244
Unknown	Unknown MST 68		-0.844264	0.0132043	-0.140311	211.454	0.435777	0.106561	-0.0434678	56.2381		152.751	0.716948	10.2194
Unknown	Unknown MST 74		0.284052	4.08042	-0.0559939	245.696	0.351895	12.9757	0.3998	279.406		32.0104	290.488	297.897
Unknown	Unknown MST 76		0.161804	29.9752	-0.2742	87.9662	0.00160712	292.196	-0.193677	266.18		285.718	4.88207e-07	283.314
Unknown	Unknown MST 77		0.0615805	101.941	-0.509263	0.957969	-0.222873	194.972	0.433097	2.6529		223.624	0.00264932	4.38162
Unknown	Unknown MST 8		0.164939	40.9614	-0.227335	19.5947	0.188043	35.9187	0.500478	0.0200517		1.73559	0.469841	0.653588
Unknown	Unknown MST 80		-0.780767	5.99172	-1.57014	0.772365	-0.867996	7.63881	-0.760191	114.621		0.00474786	0.000310149	98.6038
Unknown	Unknown MST 82		-0.220103	63.8242	-0.290267	5.39484	-0.111889	5.15092	-0.383909	46.3184		0.0702014	78.6274	179.246
Unknown	Unknown MST 86		-0.207072	138.268	-0.940714	0.121666	0.08403	155.605	0.0209331	254.958		37.6375	1.4445e-05	0.561304
Unknown	Unknown MST 88		-0.326131	1.75759	-1.1242	9.96e-09	-0.957711	0.000899335	-0.742587	0.0472951		2.88308e-15	1.195e-29	70.3946
Unknown	Unknown MST 9		-0.26645	31.6623	-0.234462	11.6611	-0.294448	67.9149	-0.354335	4.39243		0.0735267	303.491	229.384
Unknown	Unknown MST 90		0.177025	185.933	-0.285597	36.0789	-0.54853	6.04384	-0.16711	194.669		14.8678	7.5428e-07	65.268
Unknown	Unknown MST 91		0.379424	0.0337876	-0.186843	270.669	0.666671	0.246026	0.649476	0.174571		1.51492e-05	0.0296177	18.2256
Unknown	Unknown MST 196		0.832787	0.000149396	0.822871	0.00102833	2.71996	0.0936236	1.01195	0.758028		1.55002e-07	28.3831	0.04497
Unknown	Unknown MST 93		0.169266	31.6425	-1.20894	0.00334367	-0.13757	261.738	0.623197	4.275		141.004	2.65004e-08	0.176274
Unknown	Unknown MST 95		0.318923	19.0961	-0.0401889	205.91	-0.249277	36.5837	0.160844	120		231.973	3.62027e-06	107.441
Unknown	Unknown MST 22		-0.800335	0.00407094	-1.15413	9.15e-07	0.242444	117.378	-0.877645	0.0641103		7.6148e-10	2.21116e-09	0.0490405
Unknown	Unknown MST 98		0.665404	0.222425	-0.062176	225.628	0.310986	1.3543	1.89355	0.00498835		9.16911e-06	3.74303e-12	1.93005
